# Supplementary material for: High-sensitivity plasma proteomics reveals disease-specific signatures and predictive biomarkers of Alzheimer’s disease phenotypes in a large mixed-dementia cohort
Source: Mol Neurodegener. 2025 Nov 17;20:120. doi: 10.1186/s13024-025-00909-x (PMC12625197; doi:10.1186/s13024-025-00909-x)
Supplement: Supplementary file 2 — Supplementary Material 2 [file 13024_2025_909_MOESM2_ESM.xlsx]

## Sheet: Table S1
ST1: AD vs CO estimates
Protein	AlamarTargetID	UniProtID	ProteinName	Estimate	SE	P_Value	Sample_Size	FDR	Significant
ACHE	t8246	P22303	Acetylcholinesterase	0.496788	0.0390458	5.41417e-36	2540	1.1099e-34	Significant_Positive
AGRN	t5479	O00468	Agrin	-0.115343	0.0290096	7.19365e-05	2680	0.000196626	Significant_Negative
ANXA5	t4870	P08758	Annexin A5	-0.059495	0.0257046	0.0207115	2690	0.0330846	Significant_Negative
APOE	t4725	P02649	Apolipoprotein E	0.128191	0.0384405	0.000865284	2672	0.00193509	Significant_Positive
ARSA	t4421	P15289	Arylsulfatase A	-0.00655472	0.0246304	0.790165	2659	0.837847	Not_Significant
Aβ38	t22902	P05067	Amyloid-beta precursor protein	-0.286389	0.0323746	1.62496e-18	2642	1.66559e-17	Significant_Negative
Aβ40	t22903	P05067	Amyloid-beta precursor protein	-0.241093	0.0303003	2.59281e-15	2654	2.4532e-14	Significant_Negative
Aβ42	t22690	P05067	Amyloid-beta precursor protein	-0.449888	0.035684	2.10063e-35	2573	3.6911e-34	Significant_Negative
BACE1	t12142	P56817	Beta-secretase 1	0.121737	0.034174	0.000374093	2685	0.000902225	Significant_Positive
BASP1	t12453	P80723	Brain abundant membrane attached signal protein 1	0.0187511	0.0398798	0.638258	2593	0.716984	Not_Significant
BDNF	t8399	P23560	Brain-derived neurotrophic factor	-0.319543	0.0348134	8.41695e-20	2714	9.41169e-19	Significant_Negative
CALB2	t7588	P22676	Calretinin	0.00170377	0.0292379	0.953536	2684	0.961352	Not_Significant
CCL11	t8333	P51671	Eotaxin	0.0557772	0.0334055	0.0950972	2651	0.131426	Not_Significant
CCL13	t8332	Q99616	C-C motif chemokine 13	0.0108527	0.0366802	0.767351	2664	0.821589	Not_Significant
CCL17	t8328	Q92583	C-C motif chemokine 17	-0.151057	0.0355245	2.18973e-05	2668	7.92167e-05	Significant_Negative
CCL2	t8325	P13500	C-C motif chemokine 2	0.216736	0.0379581	1.25619e-08	2658	6.43797e-08	Significant_Positive
CCL22	t8321	O00626	C-C motif chemokine 22	-0.0410034	0.0352756	0.245189	2657	0.305337	Not_Significant
CCL26	t8317	Q9Y258	C-C motif chemokine 26	0.171429	0.0389929	1.14489e-05	2601	4.26732e-05	Significant_Positive
CCL3	t8315	P10147	C-C motif chemokine 3	-0.080931	0.0326967	0.013379	2621	0.0225428	Significant_Negative
CCL4	t10876	P13236	C-C motif chemokine ligand 4	-0.128415	0.0376569	0.000659334	2578	0.00150182	Significant_Negative
CD40LG	t7931	P29965	CD40 ligand	-0.00408864	0.0267011	0.87831	2647	0.900268	Not_Significant
CD63	t7189	P08962	CD63 antigen	-0.0717451	0.0353787	0.0426682	2663	0.0624785	Not_Significant
CHI3L1	t6758	P36222	Chitinase-3-like protein 1	0.0322302	0.0335937	0.337438	2685	0.40296	Not_Significant
CHIT1	t6748	Q13231	Chitotriosidase-1	0.177847	0.0366221	1.26742e-06	2593	5.61212e-06	Significant_Positive
CNTN2	t6491	Q02246	Contactin-2	-0.0892465	0.038181	0.0194887	2681	0.0315409	Significant_Negative
CRH	t6352	P06850	Corticoliberin	0.0890404	0.0396222	0.0247063	2682	0.0389599	Significant_Positive
CRP	t6336	P02741	C-reactive protein	-0.180986	0.0397081	5.39875e-06	2676	2.14209e-05	Significant_Negative
CSF2	t6271	P04141	Granulocyte-macrophage colony-stimulating factor	-0.152458	0.0365094	3.06507e-05	2638	9.92116e-05	Significant_Negative
CST3	t6205	P01034	Cystatin-C	-0.129498	0.0337403	0.000126932	2624	0.000325262	Significant_Negative
CX3CL1	t8300	P78423	Fractalkine	-0.00313446	0.030962	0.919371	2679	0.934567	Not_Significant
CXCL1	t5070	P09341	Growth-regulated alpha protein	-0.174908	0.0375082	3.27024e-06	2616	1.3408e-05	Significant_Negative
CXCL10	t8308	P02778	C-X-C motif chemokine 10	-0.146945	0.0350446	2.84211e-05	2656	9.71054e-05	Significant_Negative
CXCL8	t4761	P10145	Interleukin-8, IL8	-0.059313	0.0352967	0.0929955	2642	0.129982	Not_Significant
ENO2	t5444	P09104	Gamma-enolase	-0.203784	0.0361263	1.87853e-08	2552	9.24238e-08	Significant_Negative
FABP3	t5359	P05413	Fatty acid-binding protein, heart	-0.140716	0.0289878	1.27756e-06	2684	5.61212e-06	Significant_Negative
FCN2	t5331	Q15485	Ficolin-2	-0.0448136	0.0386002	0.245759	2661	0.305337	Not_Significant
FGF2	t5316	P09038	Fibroblast growth factor 2	-0.063693	0.032017	0.046764	2691	0.0676703	Not_Significant
FLT1	t5274	P17948	Vascular endothelial growth factor receptor 1	-0.101396	0.0394088	0.0101383	2643	0.0178144	Significant_Negative
FOLR1	t5265	P15328	Folate receptor alpha	-0.071801	0.0302587	0.0177191	2682	0.0290593	Significant_Negative
GDF15	t5665	Q99988	Growth/differentiation factor 15	-0.0706354	0.0344911	0.0406674	2591	0.0602662	Not_Significant
GDI1	t5162	P31150	Rab GDP dissociation inhibitor alpha	-0.0436519	0.0316719	0.168241	2665	0.213337	Not_Significant
GDNF	t5160	P39905	Glial cell line-derived neurotrophic factor	0.0165981	0.0403403	0.680774	2637	0.747636	Not_Significant
GFAP	t5158	P14136	Glial fibrillary acidic protein	0.675746	0.0298828	8.16037e-104	2701	5.01863e-102	Significant_Positive
GOT1	t5106	P17174	Aspartate aminotransferase, cytoplasmic	-0.0945024	0.0343878	0.00603389	2671	0.011245	Significant_Negative
HBA1	t12399	P69905	Hemoglobin subunit alpha	-0.223852	0.0379612	4.18427e-09	2607	2.33939e-08	Significant_Negative
HTT	t11654	P42858	Huntingtin	-0.109349	0.028452	0.000124217	2685	0.000325078	Significant_Negative
ICAM1	t4906	P05362	Intercellular adhesion molecule 1	-0.104111	0.03418	0.0023424	2625	0.00480192	Significant_Negative
IFNG	t4867	P01579	Interferon gamma	-0.112826	0.0385108	0.00342184	2628	0.00678849	Significant_Negative
IGF1R	t4858	P08069	Insulin-like growth factor 1 receptor	0.0209618	0.0264607	0.428322	2686	0.497015	Not_Significant
IGFBP7	t4847	Q16270	Insulin-like growth factor-binding protein 7	-0.119401	0.0298257	6.41716e-05	2670	0.000179389	Significant_Negative
IL10	t4818	P22301	Interleukin-10	-0.0296125	0.033697	0.379597	2634	0.444671	Not_Significant
IL12p70	t4813	P29459|P29460	Interleukin-12 subunit beta|Interleukin-12 subunit alpha	-0.0812551	0.0377417	0.0314145	2657	0.0477035	Significant_Negative
IL13	t4808	P35225	Interleukin-13	-0.124063	0.0388037	0.0014046	2576	0.00303097	Significant_Negative
IL15	t4806	P40933	Interleukin-15	-0.143164	0.0338129	2.37348e-05	2671	8.34108e-05	Significant_Negative
IL16	t4803	Q14005	Pro-interleukin-16	-0.107955	0.0302302	0.000361812	2662	0.000890056	Significant_Negative
IL17A	t4802	Q16552	Interleukin-17A	0.064017	0.0406091	0.115053	2565	0.157239	Not_Significant
IL18	t4797	Q14116	Interleukin-18	-0.0788277	0.0258722	0.00233558	2660	0.00480192	Significant_Negative
IL1B	t4791	P01584	Interleukin-1 beta	-0.00726648	0.0334253	0.827918	2606	0.870375	Not_Significant
IL2	t4782	P60568	Interleukin-2	-0.100973	0.0363257	0.00547996	2666	0.0104634	Significant_Negative
IL33	t10319	O95760	Interleukin 33	-0.0774038	0.0315247	0.014139	2655	0.0235014	Significant_Negative
IL4	t4771	P05112	Interleukin-4	-0.074009	0.0360423	0.0401319	2665	0.0601979	Not_Significant
IL5	t4769	P05113	Interleukin-5	-0.152473	0.0380736	6.38011e-05	2664	0.000179389	Significant_Negative
IL6	t4767	P05231	Interleukin-6	-0.0509534	0.0363269	0.160844	2650	0.206081	Not_Significant
IL6R	t4766	P08887	Interleukin-6 receptor subunit alpha	-0.155326	0.0371665	3.02021e-05	2654	9.92116e-05	Significant_Negative
IL7	t4763	P13232	Interleukin-7	-0.324608	0.0352184	5.96771e-20	2708	7.34028e-19	Significant_Negative
IL9	t4760	P15248	Interleukin-9	-0.0517969	0.0361927	0.152507	2673	0.199556	Not_Significant
KDR	t4678	P35968	Vascular endothelial growth factor receptor 2	-0.098297	0.0391725	0.0121569	2577	0.020768	Significant_Negative
KLK6	t4650	Q92876	Kallikrein-6	-0.15343	0.0343583	8.3148e-06	2693	3.196e-05	Significant_Negative
MAPT	t4480	P10636	Microtubule-associated protein tau	0.338165	0.0324287	5.53023e-25	2681	7.55798e-24	Significant_Positive
MDH1	t4456	P40925	Malate dehydrogenase, cytoplasmic	-0.211053	0.0289536	4.08135e-13	2679	3.13754e-12	Significant_Negative
MME	t10563	P08473	Membrane metalloendopeptidase	-0.160695	0.0396858	5.28501e-05	2694	0.000162514	Significant_Negative
MSLN	t4380	Q13421	Mesothelin	-0.000649531	0.0355625	0.985429	2703	0.985429	Not_Significant
NEFH	t4306	P12036	Neurofilament heavy polypeptide	0.131366	0.0374221	0.000454812	2698	0.0010758	Significant_Positive
NEFL	t4305	P07196	Neurofilament light polypeptide	0.41729	0.0274744	4.93132e-50	2673	1.51638e-48	Significant_Positive
NGF	t4292	P01138	Beta-nerve growth factor	0.0247053	0.0331161	0.45572	2665	0.523865	Not_Significant
NPTX1	t4260	Q15818	Neuronal pentraxin-1	-0.0136348	0.0358604	0.703814	2675	0.766099	Not_Significant
NPTX2	t4259	P47972	Neuronal pentraxin-2	0.118305	0.0340732	0.000524644	2679	0.00121757	Significant_Positive
NPTXR	t4258	O95502	Neuronal pentraxin receptor	-0.418036	0.0342149	1.91329e-33	2677	2.94168e-32	Significant_Negative
NPY	t10413	P01303	Neuropeptide Y	-0.12792	0.0395363	0.00123127	2334	0.00270439	Significant_Negative
NRGN	t4242	Q92686	Neurogranin	-0.13049	0.0324349	5.90302e-05	2664	0.000172874	Significant_Negative
Oligo-SNCA	t22904	P37840	Alpha-synuclein	-0.117956	0.0312032	0.00016017	2623	0.000402058	Significant_Negative
PARK7	t7285	Q99497	Protein/nucleic acid deglycase DJ-1	-0.175479	0.034015	2.67026e-07	2626	1.26324e-06	Significant_Negative
PDGFRB	t4104	P09619	Platelet-derived growth factor receptor beta	-0.0380923	0.0382682	0.31963	2707	0.385436	Not_Significant
PDLIM5	t18697	Q96HC4	PDZ and LIM domain 5	-0.0188303	0.0404025	0.641206	2609	0.716984	Not_Significant
PGF	t4075	P49763	Placenta growth factor	-0.0739553	0.0339303	0.0293719	2685	0.0451594	Significant_Negative
PGK1	t4074	P00558	Phosphoglycerate kinase 1	-0.17092	0.0227212	7.30422e-14	2668	5.98946e-13	Significant_Negative
POSTN	t7173	Q15063	Periostin	-0.0999443	0.0374309	0.0076305	2580	0.0140082	Significant_Negative
PRDX6	t7232	P30041	Peroxiredoxin-6	-0.08602	0.0279564	0.00211252	2690	0.00447999	Significant_Negative
pSNCA-129	t22911	P37840	Alpha-synuclein	-0.189538	0.0260893	4.87628e-13	2672	3.52813e-12	Significant_Negative
PSEN1	t11852	P49768	Presenilin 1	-0.0919642	0.0346703	0.00803725	2620	0.014538	Significant_Negative
pTau-181	t22716	P10636	Microtubule-associated protein tau	0.482795	0.0328268	3.76046e-47	2691	9.25074e-46	Significant_Positive
pTau-217	t22717	P10636	Microtubule-associated protein tau	0.995703	0.0313269	1.27963e-188	2707	1.57395e-186	Significant_Positive
pTau-231	t22714	P10636	Microtubule-associated protein tau	0.700266	0.0323915	1.07707e-95	2693	4.416e-94	Significant_Positive
pTDP43-409	t22718	Q13148	TAR DNA-binding protein 43	0.0529851	0.0357056	0.137944	2624	0.186115	Not_Significant
PTN	t3829	P21246	Pleiotrophin	0.0952073	0.03665	0.00943544	2669	0.0168197	Significant_Positive
REST	t12930	Q13127	RE1 silencing transcription factor	-0.0842104	0.0328284	0.0103673	2651	0.0179602	Significant_Negative
RUVBL2	t22144	Q9Y230	RuvB like AAA ATPase 2	0.0338879	0.0317743	0.286284	2691	0.348643	Not_Significant
S100A12	t8367	P80511	Protein S100-A12	-0.029575	0.0315938	0.349303	2708	0.413119	Not_Significant
S100B	t10466	P04271	S100 calcium binding protein B	-0.0391196	0.0349872	0.263621	2648	0.324254	Not_Significant
SAA1	t8355	P0DJI8	Serum amyloid A-1 protein	-0.0102317	0.0347046	0.768152	2665	0.821589	Not_Significant
SFRP1	t8254	Q8N474	Secreted frizzled-related protein 1	0.00728653	0.0417359	0.861419	2499	0.890374	Not_Significant
SFTPD	t8244	P35247	Pulmonary surfactant-associated protein D	-0.00679912	0.0380797	0.858305	2688	0.890374	Not_Significant
SLIT2	t8186	O94813	Slit homolog 2 protein	-0.0964846	0.0345792	0.00530491	2618	0.0103572	Significant_Negative
SMOC1	t6650	Q9H4F8	SPARC-related modular calcium-binding protein 1	0.0497851	0.0338496	0.141473	2601	0.18711	Not_Significant
SNAP25	t8174	P60880	Synaptosomal-associated protein 25	0.207093	0.0352466	4.74016e-09	2661	2.53496e-08	Significant_Positive
SNCA	t8172	P37840	Alpha-synuclein	-0.217398	0.0283215	2.28047e-14	2691	2.00356e-13	Significant_Negative
SNCB	t13489	Q16143	Synuclein beta	0.0710314	0.0403776	0.0786644	2615	0.111215	Not_Significant
SOD1	t8158	P00441	Superoxide dismutase [Cu-Zn]	-0.209224	0.0332996	3.86836e-10	2653	2.37904e-09	Significant_Negative
SQSTM1	t8126	Q13501	Sequestosome-1	-0.133867	0.0322873	3.48979e-05	2611	0.000110063	Significant_Negative
TAFA5	t6509	Q7Z5A7	Chemokine-like protein TAFA-5	-0.150719	0.0320584	2.71772e-06	2629	1.15269e-05	Significant_Negative
TARDBP	t8050	Q13148	TAR DNA-binding protein 43	-0.118304	0.0306626	0.000116893	2693	0.000312561	Significant_Negative
TEK	t8018	Q02763	Angiopoietin-1 receptor	-0.135807	0.0336686	5.6458e-05	2681	0.000169374	Significant_Negative
TIMP3	t7981	P35625	Metalloproteinase inhibitor 3	-0.226536	0.0375406	1.81592e-09	2679	1.06361e-08	Significant_Negative
TNF	t7958	P01375	Tumor necrosis factor	-0.0903504	0.0304848	0.00306579	2662	0.00618184	Significant_Negative
TREM1	t7015	Q9NP99	Triggering receptor expressed on myeloid cells 1	-0.0397027	0.0281185	0.158071	2688	0.204661	Not_Significant
TREM2	t7014	Q9NZC2	Triggering receptor expressed on myeloid cells 2	0.0912561	0.032865	0.00552947	2698	0.0104634	Significant_Positive
UCHL1	t7841	P09936	Ubiquitin carboxyl-terminal hydrolase isozyme L1	0.0248266	0.0346023	0.473137	2703	0.53885	Not_Significant
VCAM1	t7802	P19320	Vascular cell adhesion protein 1	0.0695208	0.0312497	0.026185	2694	0.0407691	Significant_Positive
VEGFA	t7798	P15692	Vascular endothelial growth factor A	-0.228138	0.0328847	4.99183e-12	2667	3.41108e-11	Significant_Negative
VEGFD	t22682	O43915	Vascular endothelial growth factor D	0.24738	0.0375435	5.35985e-11	2543	3.4698e-10	Significant_Positive
VGF	t9441	O15240	VGF nerve growth factor inducible	-0.0176583	0.0405536	0.663286	2628	0.734993	Not_Significant
VSNL1	t7785	P62760	Visinin-like protein 1	0.0640571	0.0360929	0.0760487	2660	0.108767	Not_Significant
YWHAZ	t7758	P63104	14-3-3 protein zeta/delta	0.0456891	0.0308879	0.139208	2680	0.186115	Not_Significant

## Sheet: Table S2
ST2: DLB vs CO estimates
Protein	Estimate	SE	P_Value	Sample_Size	FDR	Significant
ACHE	0.158348	0.0938861	0.0918705	1657	0.230893	Not_Significant
AGRN	0.0549854	0.0723356	0.447278	1648	0.683972	Not_Significant
ANXA5	0.281586	0.0787904	0.00036191	1651	0.0044515	Significant_Positive
APOE	0.0476062	0.109687	0.664333	1651	0.811988	Not_Significant
ARSA	0.264825	0.0933368	0.00460616	1630	0.0298188	Significant_Positive
Aβ38	-0.48817	0.0895583	5.78892e-08	1621	1.78009e-06	Significant_Negative
Aβ40	-0.464263	0.0759376	1.21629e-09	1631	4.98678e-08	Significant_Negative
Aβ42	-0.47597	0.0961008	8.0925e-07	1598	1.99075e-05	Significant_Negative
BACE1	0.037191	0.100164	0.710462	1652	0.840258	Not_Significant
BASP1	-0.198535	0.118659	0.0944939	1591	0.232455	Not_Significant
BDNF	-0.222994	0.0917077	0.0151384	1667	0.0642078	Not_Significant
CALB2	0.0264435	0.0993943	0.790237	1643	0.86215	Not_Significant
CCL11	0.0663581	0.0928717	0.475012	1634	0.703934	Not_Significant
CCL13	0.262893	0.107927	0.0149635	1641	0.0642078	Not_Significant
CCL17	-0.0833539	0.103364	0.420122	1638	0.659541	Not_Significant
CCL2	0.403972	0.112108	0.000323524	1632	0.0044515	Significant_Positive
CCL22	-0.0687564	0.100688	0.494787	1630	0.72451	Not_Significant
CCL26	0.282748	0.116071	0.0149595	1607	0.0642078	Not_Significant
CCL3	-0.0620838	0.0850143	0.465329	1614	0.697993	Not_Significant
CCL4	-0.190343	0.110314	0.0846376	1587	0.221498	Not_Significant
CD40LG	0.249344	0.0977558	0.010843	1617	0.0579863	Not_Significant
CD63	-0.174297	0.0989336	0.0782984	1633	0.209363	Not_Significant
CHI3L1	0.191546	0.101168	0.0584876	1649	0.178804	Not_Significant
CHIT1	0.176957	0.104953	0.0919816	1592	0.230893	Not_Significant
CNTN2	-0.0578226	0.108143	0.592939	1648	0.78421	Not_Significant
CRH	-0.113982	0.116652	0.328661	1647	0.585875	Not_Significant
CRP	0.188673	0.114107	0.0984246	1645	0.232812	Not_Significant
CSF2	-0.252392	0.103389	0.0147458	1629	0.0642078	Not_Significant
CST3	0.055271	0.0874307	0.527366	1612	0.741299	Not_Significant
CX3CL1	0.195298	0.0961628	0.0424244	1650	0.147368	Not_Significant
CXCL1	-0.138215	0.108269	0.201932	1605	0.44353	Not_Significant
CXCL10	-0.0284695	0.0997541	0.775377	1629	0.86215	Not_Significant
CXCL8	-0.0986582	0.106142	0.352773	1619	0.602654	Not_Significant
ENO2	-0.000568651	0.0959092	0.99527	1576	0.99527	Not_Significant
FABP3	-0.0334364	0.0732881	0.648283	1647	0.805721	Not_Significant
FCN2	0.0775933	0.117603	0.509481	1635	0.728676	Not_Significant
FGF2	0.0772306	0.0964926	0.423607	1647	0.659541	Not_Significant
FLT1	-0.134219	0.116265	0.248498	1625	0.495294	Not_Significant
FOLR1	0.259542	0.0855439	0.00245115	1643	0.0188432	Significant_Positive
GDF15	-0.0427602	0.0992837	0.666755	1585	0.811988	Not_Significant
GDI1	-0.14234	0.100929	0.158645	1635	0.361358	Not_Significant
GDNF	-0.0339342	0.118579	0.774782	1618	0.86215	Not_Significant
GFAP	0.568016	0.0854878	4.12053e-11	1659	5.06825e-09	Significant_Positive
GOT1	-0.315563	0.0969578	0.0011585	1644	0.0099002	Significant_Negative
HBA1	0.0252162	0.100366	0.801659	1601	0.863977	Not_Significant
HTT	0.149954	0.0701524	0.0327013	1644	0.121755	Not_Significant
ICAM1	-0.0466448	0.0964001	0.628546	1622	0.800605	Not_Significant
IFNG	0.0528246	0.110077	0.631371	1608	0.800605	Not_Significant
IGF1R	0.0503354	0.0802043	0.53036	1655	0.741299	Not_Significant
IGFBP7	-0.0641205	0.0738489	0.385376	1641	0.637248	Not_Significant
IL10	0.0230456	0.102908	0.82283	1612	0.872484	Not_Significant
IL12p70	-0.0604223	0.107499	0.574142	1633	0.767603	Not_Significant
IL13	-0.188378	0.113556	0.097336	1574	0.232812	Not_Significant
IL15	-0.110056	0.0955694	0.24966	1639	0.495294	Not_Significant
IL16	-0.0327004	0.0856413	0.702637	1631	0.839072	Not_Significant
IL17A	0.295937	0.118919	0.0129297	1575	0.0642078	Not_Significant
IL18	0.173548	0.0883208	0.0495876	1630	0.164845	Not_Significant
IL1B	0.138543	0.10495	0.186995	1594	0.418188	Not_Significant
IL2	-0.120229	0.103822	0.24702	1635	0.495294	Not_Significant
IL33	0.00972311	0.0853056	0.909268	1634	0.936887	Not_Significant
IL4	-0.115658	0.10651	0.277687	1632	0.533679	Not_Significant
IL5	0.00259462	0.111049	0.981362	1629	0.989406	Not_Significant
IL6	0.199908	0.107508	0.0631408	1628	0.180612	Not_Significant
IL6R	-0.191098	0.103849	0.0659279	1632	0.182467	Not_Significant
IL7	-0.441074	0.100583	1.23184e-05	1663	0.000252527	Significant_Negative
IL9	-0.0773072	0.102408	0.45042	1640	0.683972	Not_Significant
KDR	-0.0979589	0.120541	0.416535	1581	0.659541	Not_Significant
KLK6	0.0254512	0.0948731	0.788528	1655	0.86215	Not_Significant
MAPT	0.0841484	0.0813321	0.300995	1646	0.550016	Not_Significant
MDH1	-0.02832	0.062116	0.648507	1644	0.805721	Not_Significant
MME	-0.0384247	0.120217	0.74929	1653	0.85556	Not_Significant
MSLN	0.292274	0.107055	0.00639822	1662	0.0393491	Significant_Positive
NEFH	0.0580321	0.112595	0.606337	1658	0.793398	Not_Significant
NEFL	0.498186	0.0769623	1.2649e-10	1645	7.77913e-09	Significant_Positive
NGF	-0.01097	0.101606	0.914036	1634	0.936887	Not_Significant
NPTX1	-0.0373626	0.112227	0.739237	1642	0.85556	Not_Significant
NPTX2	0.143003	0.0993022	0.150036	1641	0.348197	Not_Significant
NPTXR	-0.270303	0.105275	0.010329	1644	0.0577486	Not_Significant
NPY	-0.362843	0.111866	0.00120734	1458	0.0099002	Significant_Negative
NRGN	0.211071	0.0925524	0.0227036	1633	0.0900819	Not_Significant
Oligo-SNCA	0.182631	0.076815	0.0175459	1603	0.0719381	Not_Significant
PARK7	-0.00331812	0.100785	0.97374	1616	0.989406	Not_Significant
PDGFRB	0.11703	0.112121	0.29674	1664	0.550016	Not_Significant
PDLIM5	0.079313	0.119041	0.505338	1603	0.728676	Not_Significant
PGF	-0.204859	0.0963609	0.0336559	1650	0.121755	Not_Significant
PGK1	0.115172	0.056903	0.0431322	1631	0.147368	Not_Significant
POSTN	0.115221	0.101685	0.257335	1590	0.502415	Not_Significant
PRDX6	0.285118	0.0850452	0.000818873	1651	0.00839344	Significant_Positive
pSNCA-129	0.0727192	0.0581044	0.210922	1636	0.455148	Not_Significant
PSEN1	0.110764	0.0921889	0.229739	1603	0.487206	Not_Significant
pTau-181	0.168873	0.0885325	0.056633	1654	0.178612	Not_Significant
pTau-217	0.306325	0.0854231	0.000345534	1667	0.0044515	Significant_Positive
pTau-231	0.235458	0.0820613	0.00416624	1658	0.0284693	Significant_Positive
pTDP43-409	-0.101061	0.0983022	0.304074	1602	0.550016	Not_Significant
PTN	-0.13495	0.116699	0.247687	1636	0.495294	Not_Significant
REST	-0.017049	0.0872893	0.84517	1627	0.888512	Not_Significant
RUVBL2	0.205039	0.0907734	0.0240267	1646	0.0923527	Not_Significant
S100A12	0.0722727	0.0900963	0.422569	1661	0.659541	Not_Significant
S100B	-0.0434487	0.103948	0.676013	1629	0.815193	Not_Significant
SAA1	0.359892	0.106237	0.000721769	1638	0.00807069	Significant_Positive
SFRP1	-0.0294215	0.120913	0.807784	1537	0.863977	Not_Significant
SFTPD	0.099474	0.115339	0.388566	1655	0.637248	Not_Significant
SLIT2	-0.0483312	0.0981271	0.622407	1609	0.800605	Not_Significant
SMOC1	0.221794	0.115133	0.054231	1585	0.175537	Not_Significant
SNAP25	-0.0581774	0.102015	0.568566	1638	0.767603	Not_Significant
SNCA	0.0601219	0.0573909	0.294984	1651	0.550016	Not_Significant
SNCB	-0.0365265	0.115196	0.751224	1604	0.85556	Not_Significant
SOD1	0.0709649	0.0755985	0.348021	1622	0.602654	Not_Significant
SQSTM1	0.0446739	0.077832	0.566064	1599	0.767603	Not_Significant
TAFA5	-0.0247574	0.0770927	0.748147	1617	0.85556	Not_Significant
TARDBP	0.123531	0.0673366	0.0667562	1649	0.182467	Not_Significant
TEK	-0.257325	0.0972155	0.00819986	1646	0.0480277	Significant_Negative
TIMP3	-0.200623	0.106429	0.0596013	1643	0.178804	Not_Significant
TNF	-0.0107461	0.0701507	0.878271	1632	0.915485	Not_Significant
TREM1	0.066834	0.076709	0.383736	1653	0.637248	Not_Significant
TREM2	0.0824453	0.0886181	0.352329	1656	0.602654	Not_Significant
UCHL1	0.0687712	0.118489	0.561723	1660	0.767603	Not_Significant
VCAM1	0.215251	0.0881934	0.0147644	1655	0.0642078	Not_Significant
VEGFA	-0.166235	0.0887016	0.0610967	1640	0.178926	Not_Significant
VEGFD	0.463008	0.113075	4.44142e-05	1581	0.000780422	Significant_Positive
VGF	0.0315556	0.119671	0.792056	1609	0.86215	Not_Significant
VSNL1	-0.30152	0.104	0.00379099	1632	0.0274289	Significant_Negative
YWHAZ	0.361058	0.10932	0.000977863	1651	0.00925209	Significant_Positive

## Sheet: Table S3
ST3: FTD vs CO estimates
Protein	Estimate	SE	P_Value	Sample_Size	FDR	Significant
ACHE	-0.043961	0.105208	0.676114	1638	0.875389	Not_Significant
AGRN	0.159471	0.0846368	0.0597182	1632	0.282513	Not_Significant
ANXA5	0.0320437	0.0690361	0.642596	1638	0.875389	Not_Significant
APOE	0.276671	0.125234	0.0272969	1634	0.186529	Not_Significant
ARSA	0.0137572	0.0959157	0.885968	1613	0.963847	Not_Significant
Aβ38	-0.369396	0.0991637	0.000202004	1607	0.00835316	Significant_Negative
Aβ40	-0.249028	0.0850769	0.00346945	1616	0.0853485	Not_Significant
Aβ42	-0.246968	0.107236	0.0214064	1581	0.164562	Not_Significant
BACE1	-0.215358	0.111843	0.0543365	1636	0.267336	Not_Significant
BASP1	-0.245474	0.138075	0.0756261	1571	0.310067	Not_Significant
BDNF	-0.224428	0.10835	0.0384849	1650	0.235975	Not_Significant
CALB2	0.0288898	0.112902	0.798073	1628	0.911177	Not_Significant
CCL11	-0.00853354	0.10496	0.935211	1618	0.963847	Not_Significant
CCL13	0.319569	0.123086	0.00950868	1624	0.106324	Not_Significant
CCL17	-0.0947786	0.116923	0.41771	1623	0.713588	Not_Significant
CCL2	0.470189	0.126297	0.000203736	1617	0.00835316	Significant_Positive
CCL22	0.0672653	0.114313	0.556327	1614	0.826369	Not_Significant
CCL26	0.051592	0.131783	0.695486	1591	0.87609	Not_Significant
CCL3	0.148037	0.100858	0.14236	1597	0.46592	Not_Significant
CCL4	-0.15686	0.120978	0.194959	1573	0.50137	Not_Significant
CD40LG	-0.00244017	0.0918616	0.978811	1607	0.986834	Not_Significant
CD63	-0.0501048	0.112303	0.655544	1616	0.875389	Not_Significant
CHI3L1	0.125857	0.112028	0.261414	1635	0.584037	Not_Significant
CHIT1	0.339812	0.122052	0.00543101	1574	0.0883709	Not_Significant
CNTN2	0.0377205	0.125795	0.764325	1629	0.911177	Not_Significant
CRH	-0.101635	0.132269	0.442365	1630	0.735282	Not_Significant
CRP	0.186317	0.128998	0.148836	1628	0.46592	Not_Significant
CSF2	-0.11693	0.11407	0.305485	1613	0.626245	Not_Significant
CST3	-0.0646324	0.103716	0.533265	1592	0.814306	Not_Significant
CX3CL1	0.0414842	0.106902	0.698023	1633	0.87609	Not_Significant
CXCL1	-0.274352	0.122467	0.0252151	1590	0.182439	Not_Significant
CXCL10	0.0559812	0.113494	0.621903	1612	0.875389	Not_Significant
CXCL8	0.137325	0.118979	0.248593	1604	0.566239	Not_Significant
ENO2	-0.117314	0.110352	0.287905	1561	0.619493	Not_Significant
FABP3	0.0576718	0.0840545	0.492733	1630	0.777002	Not_Significant
FCN2	0.0809729	0.130892	0.536251	1621	0.814306	Not_Significant
FGF2	0.109087	0.0980178	0.265903	1634	0.584037	Not_Significant
FLT1	0.0417573	0.129224	0.746633	1611	0.911177	Not_Significant
FOLR1	0.0945764	0.0932891	0.31083	1628	0.626755	Not_Significant
GDF15	0.100618	0.109381	0.357777	1572	0.67018	Not_Significant
GDI1	-0.0943976	0.115317	0.413141	1618	0.713588	Not_Significant
GDNF	-0.382031	0.134573	0.00458501	1601	0.0883709	Not_Significant
GFAP	0.350425	0.0970576	0.000314839	1642	0.00968131	Significant_Positive
GOT1	-0.0962538	0.11022	0.382635	1625	0.682089	Not_Significant
HBA1	-0.161165	0.121686	0.185551	1583	0.50137	Not_Significant
HTT	0.0249495	0.0679188	0.713411	1630	0.886359	Not_Significant
ICAM1	-0.0888358	0.111047	0.423837	1605	0.714137	Not_Significant
IFNG	-0.306509	0.127938	0.0167014	1589	0.158021	Not_Significant
IGF1R	-0.0433962	0.0884685	0.623827	1640	0.875389	Not_Significant
IGFBP7	0.0195456	0.0824613	0.812665	1626	0.913574	Not_Significant
IL10	-0.102842	0.11288	0.362392	1599	0.67018	Not_Significant
IL12p70	-0.20986	0.122708	0.0874129	1616	0.335993	Not_Significant
IL13	-0.185945	0.128276	0.14738	1557	0.46592	Not_Significant
IL15	-0.092937	0.105611	0.378994	1623	0.682089	Not_Significant
IL16	0.000910037	0.0979955	0.992592	1613	0.992592	Not_Significant
IL17A	0.00938072	0.135845	0.944955	1556	0.963847	Not_Significant
IL18	-0.0388845	0.0882456	0.659533	1617	0.875389	Not_Significant
IL1B	-0.0329375	0.116639	0.777682	1579	0.911177	Not_Significant
IL2	0.0100185	0.117588	0.932113	1619	0.963847	Not_Significant
IL33	-0.0268237	0.0978155	0.783945	1617	0.911177	Not_Significant
IL4	-0.0494254	0.117757	0.674743	1619	0.875389	Not_Significant
IL5	0.0728769	0.12426	0.557631	1614	0.826369	Not_Significant
IL6	-0.00822431	0.126509	0.948175	1606	0.963847	Not_Significant
IL6R	-0.187405	0.11752	0.110984	1615	0.410713	Not_Significant
IL7	-0.166704	0.115239	0.148203	1646	0.46592	Not_Significant
IL9	-0.231288	0.117095	0.0484123	1623	0.258901	Not_Significant
KDR	-0.0366916	0.135823	0.787086	1566	0.911177	Not_Significant
KLK6	-0.149814	0.106723	0.160578	1640	0.470265	Not_Significant
MAPT	0.0920759	0.089058	0.301343	1628	0.626245	Not_Significant
MDH1	-0.196242	0.0805118	0.0148988	1626	0.152713	Not_Significant
MME	0.174462	0.136065	0.199955	1636	0.501929	Not_Significant
MSLN	0.150766	0.119981	0.209086	1645	0.514351	Not_Significant
NEFH	-0.0405638	0.130249	0.755511	1639	0.911177	Not_Significant
NEFL	0.949974	0.0896945	2.15903e-25	1629	2.65561e-23	Significant_Positive
NGF	-0.0264358	0.114233	0.817018	1618	0.913574	Not_Significant
NPTX1	-0.264793	0.127303	0.0376814	1625	0.235975	Not_Significant
NPTX2	-0.137881	0.11265	0.221142	1622	0.523086	Not_Significant
NPTXR	-0.321813	0.118208	0.00654957	1629	0.0883709	Not_Significant
NPY	0.0854768	0.123417	0.488683	1444	0.777002	Not_Significant
NRGN	-0.0670487	0.0928554	0.470352	1622	0.771377	Not_Significant
Oligo-SNCA	-0.18943	0.0922937	0.0402884	1587	0.235975	Not_Significant
PARK7	-0.150674	0.111624	0.177259	1603	0.50137	Not_Significant
PDGFRB	-0.0672936	0.126718	0.595457	1648	0.871919	Not_Significant
PDLIM5	-0.200929	0.134782	0.136219	1586	0.46592	Not_Significant
PGF	0.135157	0.109117	0.215656	1631	0.520112	Not_Significant
PGK1	-0.101791	0.0560238	0.0694148	1618	0.304929	Not_Significant
POSTN	0.103209	0.113913	0.365058	1573	0.67018	Not_Significant
PRDX6	0.0385831	0.0902219	0.668965	1635	0.875389	Not_Significant
pSNCA-129	-0.128529	0.0657636	0.0508254	1621	0.26048	Not_Significant
PSEN1	0.0870413	0.10327	0.399437	1588	0.701867	Not_Significant
pTau-181	-0.12547	0.0962013	0.192335	1637	0.50137	Not_Significant
pTau-217	-0.0139508	0.0943254	0.882439	1650	0.963847	Not_Significant
pTau-231	-0.0127676	0.0890476	0.886008	1641	0.963847	Not_Significant
pTDP43-409	0.0441833	0.109371	0.686285	1588	0.87609	Not_Significant
PTN	-0.12845	0.130886	0.326545	1621	0.637541	Not_Significant
REST	0.127406	0.09802	0.193857	1611	0.50137	Not_Significant
RUVBL2	0.111375	0.0929351	0.23093	1634	0.535933	Not_Significant
S100A12	0.152206	0.106609	0.153566	1646	0.46592	Not_Significant
S100B	-0.0362926	0.118884	0.760195	1612	0.911177	Not_Significant
SAA1	0.0540293	0.119126	0.650215	1621	0.875389	Not_Significant
SFRP1	0.0619233	0.13522	0.647057	1523	0.875389	Not_Significant
SFTPD	0.0109853	0.130663	0.933008	1638	0.963847	Not_Significant
SLIT2	-0.190388	0.109085	0.0811229	1596	0.321875	Not_Significant
SMOC1	-0.0571952	0.128534	0.656395	1570	0.875389	Not_Significant
SNAP25	-0.207027	0.115307	0.0727696	1622	0.308644	Not_Significant
SNCA	-0.195766	0.0727229	0.00717641	1634	0.0883709	Not_Significant
SNCB	0.212089	0.133945	0.113531	1586	0.410713	Not_Significant
SOD1	-0.170451	0.0927276	0.0662195	1605	0.301667	Not_Significant
SQSTM1	0.0951525	0.0902914	0.292119	1582	0.619493	Not_Significant
TAFA5	0.213187	0.0917371	0.0202564	1600	0.164562	Not_Significant
TARDBP	0.0700381	0.0703418	0.319553	1635	0.633951	Not_Significant
TEK	-0.251974	0.107936	0.0196919	1630	0.164562	Not_Significant
TIMP3	-0.0149013	0.122182	0.902946	1627	0.963847	Not_Significant
TNF	-0.01001	0.0832101	0.904262	1615	0.963847	Not_Significant
TREM1	0.112742	0.087089	0.195657	1636	0.50137	Not_Significant
TREM2	0.282699	0.105032	0.00718463	1638	0.0883709	Not_Significant
UCHL1	-0.123642	0.13429	0.357335	1642	0.67018	Not_Significant
VCAM1	-0.0247491	0.0977016	0.800058	1638	0.911177	Not_Significant
VEGFA	-0.139786	0.0983231	0.155307	1624	0.46592	Not_Significant
VEGFD	0.256194	0.126206	0.0425299	1567	0.237781	Not_Significant
VGF	-0.0889352	0.13376	0.50622	1594	0.788165	Not_Significant
VSNL1	0.0809127	0.117693	0.491875	1615	0.777002	Not_Significant
YWHAZ	-0.0106761	0.116236	0.92683	1634	0.963847	Not_Significant

## Sheet: Table S4
ST4: PD vs CO estimates
Protein	Estimate	SE	P_Value	Sample_Size	FDR	Significant
ACHE	-0.326666	0.0660046	8.19353e-07	1704	1.0078e-05	Significant_Negative
AGRN	-0.202317	0.0612924	0.000983945	1699	0.00336181	Significant_Negative
ANXA5	0.292422	0.0917109	0.00145624	1695	0.00459276	Significant_Positive
APOE	-0.130376	0.0860142	0.129769	1702	0.212821	Not_Significant
ARSA	0.385838	0.0942272	4.42808e-05	1675	0.000320385	Significant_Positive
Aβ38	-0.278596	0.0742545	0.000181527	1665	0.000996867	Significant_Negative
Aβ40	-0.353178	0.0661362	1.05678e-07	1669	1.85691e-06	Significant_Negative
Aβ42	-0.441446	0.0821197	8.73603e-08	1636	1.79089e-06	Significant_Negative
BACE1	-0.00484041	0.0651809	0.940811	1702	0.980676	Not_Significant
BASP1	0.0216747	0.0929217	0.815591	1635	0.911979	Not_Significant
BDNF	0.172098	0.0828271	0.0378763	1717	0.0805558	Not_Significant
CALB2	0.0639751	0.0716271	0.371894	1695	0.49186	Not_Significant
CCL11	0.000856315	0.0734155	0.990695	1684	0.999584	Not_Significant
CCL13	0.175042	0.0857332	0.0413363	1690	0.0847395	Not_Significant
CCL17	0.0127273	0.0853716	0.881507	1685	0.9511	Not_Significant
CCL2	0.265592	0.0883548	0.00268662	1682	0.00768498	Significant_Positive
CCL22	-0.412217	0.0813313	4.45691e-07	1680	6.09111e-06	Significant_Negative
CCL26	0.00329122	0.0899962	0.970832	1655	0.999584	Not_Significant
CCL3	-0.26676	0.0728804	0.000259868	1664	0.00114156	Significant_Negative
CCL4	-0.26936	0.0868806	0.00196604	1634	0.00604559	Significant_Negative
CD40LG	0.222282	0.100169	0.0266172	1654	0.0606281	Not_Significant
CD63	-0.348438	0.0768061	6.12326e-06	1683	5.02108e-05	Significant_Negative
CHI3L1	0.0268012	0.0771353	0.728291	1702	0.837195	Not_Significant
CHIT1	0.150479	0.0835436	0.0718545	1642	0.124776	Not_Significant
CNTN2	0.0408572	0.0810527	0.614269	1698	0.740736	Not_Significant
CRH	-0.135094	0.0911804	0.13863	1696	0.224361	Not_Significant
CRP	-0.0450877	0.0871385	0.604927	1695	0.736693	Not_Significant
CSF2	-0.315348	0.0850427	0.000215654	1672	0.00102021	Significant_Negative
CST3	-0.0699817	0.0706375	0.32197	1656	0.43519	Not_Significant
CX3CL1	8.39355e-05	0.0687829	0.999026	1694	0.999584	Not_Significant
CXCL1	-0.125482	0.0901115	0.163954	1653	0.25208	Not_Significant
CXCL10	-0.248517	0.0832109	0.00286221	1675	0.00800117	Significant_Negative
CXCL8	-0.177278	0.0853668	0.0379857	1668	0.0805558	Not_Significant
ENO2	0.182876	0.0870359	0.0357809	1628	0.0785901	Not_Significant
FABP3	-0.0904294	0.0632961	0.153283	1697	0.239336	Not_Significant
FCN2	-0.295573	0.0899515	0.00103744	1687	0.00344879	Significant_Negative
FGF2	0.179678	0.0963285	0.0623186	1690	0.114406	Not_Significant
FLT1	-0.748708	0.0904073	2.46393e-16	1675	2.04888e-14	Significant_Negative
FOLR1	0.0889778	0.0623462	0.15372	1694	0.239336	Not_Significant
GDF15	0.0370384	0.0806223	0.646004	1626	0.771442	Not_Significant
GDI1	3.67013e-05	0.0704062	0.999584	1687	0.999584	Not_Significant
GDNF	-0.00884891	0.0940482	0.92505	1666	0.972488	Not_Significant
GFAP	0.12549	0.06555	0.0557349	1710	0.105468	Not_Significant
GOT1	-0.268326	0.0784405	0.000639373	1692	0.00231303	Significant_Negative
HBA1	0.418561	0.0896578	3.28192e-06	1648	3.1052e-05	Significant_Positive
HTT	0.256783	0.0901692	0.00445588	1688	0.0116611	Significant_Positive
ICAM1	-0.117267	0.0760958	0.123495	1673	0.205269	Not_Significant
IFNG	-0.195388	0.0886768	0.0277061	1655	0.061961	Not_Significant
IGF1R	-0.0731536	0.0552599	0.185744	1705	0.275259	Not_Significant
IGFBP7	-0.171582	0.0597032	0.00410492	1691	0.0109762	Significant_Negative
IL10	-0.311208	0.0826754	0.000172919	1658	0.000996867	Significant_Negative
IL12p70	0.0162575	0.083719	0.846049	1682	0.930852	Not_Significant
IL13	-0.1521	0.0890147	0.0876978	1624	0.149817	Not_Significant
IL15	-0.280334	0.0752448	0.000201277	1685	0.00102021	Significant_Negative
IL16	-0.133956	0.0728964	0.0662958	1680	0.118179	Not_Significant
IL17A	-0.0126997	0.0925715	0.890899	1622	0.952875	Not_Significant
IL18	0.424702	0.088221	1.6124e-06	1676	1.80295e-05	Significant_Positive
IL1B	0.305309	0.0877474	0.000515739	1638	0.00194518	Significant_Positive
IL2	-0.319533	0.0841848	0.000152517	1684	0.000937977	Significant_Negative
IL33	0.143073	0.073632	0.0521742	1679	0.101864	Not_Significant
IL4	0.0968301	0.0893125	0.278444	1682	0.384817	Not_Significant
IL5	-0.227577	0.0881839	0.00994402	1681	0.0239826	Significant_Negative
IL6	0.000179252	0.08269	0.998271	1676	0.999584	Not_Significant
IL6R	-0.0535469	0.0800592	0.503689	1680	0.625795	Not_Significant
IL7	-0.122668	0.0845942	0.147223	1714	0.235174	Not_Significant
IL9	-0.155294	0.0824671	0.0598585	1689	0.111555	Not_Significant
KDR	-0.0340906	0.0909174	0.707737	1631	0.821242	Not_Significant
KLK6	-0.264557	0.0758807	0.000501849	1706	0.00194518	Significant_Negative
MAPT	-0.248617	0.0687942	0.00031043	1697	0.00131665	Significant_Negative
MDH1	0.220288	0.0822918	0.00750249	1691	0.0188328	Significant_Positive
MME	-0.243491	0.0942284	0.00984773	1704	0.0239826	Significant_Negative
MSLN	-0.0135291	0.0818328	0.868707	1713	0.945584	Not_Significant
NEFH	0.183277	0.0893356	0.0403661	1709	0.084153	Not_Significant
NEFL	0.352568	0.0603996	6.34956e-09	1695	1.56199e-07	Significant_Positive
NGF	-0.0821321	0.0803629	0.306921	1682	0.419459	Not_Significant
NPTX1	-0.0251791	0.0805199	0.754542	1691	0.859339	Not_Significant
NPTX2	-0.0987915	0.0741535	0.182956	1690	0.274434	Not_Significant
NPTXR	-0.152156	0.0793053	0.0552013	1695	0.105468	Not_Significant
NPY	-0.573847	0.0848972	1.97709e-11	1510	8.10606e-10	Significant_Negative
NRGN	0.231686	0.0950601	0.0149027	1677	0.0352505	Significant_Positive
Oligo-SNCA	0.279801	0.0919373	0.00237661	1641	0.00696008	Significant_Positive
PARK7	0.433985	0.0913763	2.21624e-06	1660	2.27165e-05	Significant_Positive
PDGFRB	-0.0743986	0.0859865	0.38703	1716	0.506433	Not_Significant
PDLIM5	-0.102761	0.0936345	0.272598	1650	0.384817	Not_Significant
PGF	-0.310021	0.0767015	5.53943e-05	1699	0.000378528	Significant_Negative
PGK1	0.306194	0.0880862	0.000521878	1672	0.00194518	Significant_Positive
POSTN	0.0455114	0.0790132	0.564696	1636	0.694576	Not_Significant
PRDX6	0.472281	0.0896295	1.54568e-07	1696	2.37649e-06	Significant_Positive
pSNCA-129	0.29137	0.0897835	0.00119661	1681	0.00387322	Significant_Positive
PSEN1	0.0677252	0.0720843	0.347597	1656	0.464722	Not_Significant
pTau-181	-0.283366	0.0727131	0.000101156	1703	0.000654855	Significant_Negative
pTau-217	-0.203636	0.0667675	0.00232408	1718	0.00696008	Significant_Negative
pTau-231	-0.312789	0.0672519	3.55827e-06	1707	3.1262e-05	Significant_Negative
pTDP43-409	-0.0488971	0.0673398	0.467866	1653	0.587219	Not_Significant
PTN	-0.0153435	0.079829	0.847605	1685	0.930852	Not_Significant
REST	-0.0576843	0.0674745	0.392726	1677	0.508477	Not_Significant
RUVBL2	0.159299	0.0884952	0.0720249	1694	0.124776	Not_Significant
S100A12	0.12054	0.0872456	0.167271	1711	0.254003	Not_Significant
S100B	0.024494	0.0833656	0.768937	1676	0.867699	Not_Significant
SAA1	0.16235	0.0828835	0.050304	1687	0.0997966	Not_Significant
SFRP1	-0.197878	0.0981427	0.0439459	1579	0.0886121	Not_Significant
SFTPD	-0.0752363	0.0888255	0.397108	1704	0.508794	Not_Significant
SLIT2	-0.272309	0.0737462	0.000229264	1659	0.00104443	Significant_Negative
SMOC1	0.153306	0.0914848	0.0939785	1626	0.158347	Not_Significant
SNAP25	-0.101655	0.0791584	0.19925	1690	0.291758	Not_Significant
SNCA	0.314166	0.0838886	0.000186406	1698	0.000996867	Significant_Positive
SNCB	-0.0962695	0.088794	0.27844	1647	0.384817	Not_Significant
SOD1	0.194187	0.0849741	0.0224237	1667	0.0520399	Not_Significant
SQSTM1	-0.0836268	0.0657213	0.203395	1650	0.294324	Not_Significant
TAFA5	-0.242544	0.0686243	0.000419944	1665	0.00172177	Significant_Negative
TARDBP	0.235756	0.0833585	0.00473605	1695	0.0121361	Significant_Positive
TEK	-0.215237	0.0728771	0.00318615	1693	0.00870881	Significant_Negative
TIMP3	-0.0350098	0.0885621	0.692661	1693	0.819205	Not_Significant
TNF	-0.21857	0.0659089	0.000931863	1680	0.00327483	Significant_Negative
TREM1	-0.0228397	0.0591721	0.699554	1704	0.819477	Not_Significant
TREM2	-0.0837092	0.0722381	0.246703	1705	0.352842	Not_Significant
UCHL1	0.16631	0.0901016	0.0650942	1710	0.117744	Not_Significant
VCAM1	0.0528123	0.0678801	0.436664	1703	0.553708	Not_Significant
VEGFA	-0.2663	0.0717213	0.000211506	1690	0.00102021	Significant_Negative
VEGFD	0.723559	0.0877436	3.33152e-16	1631	2.04888e-14	Significant_Positive
VGF	-0.0089932	0.0933114	0.923232	1659	0.972488	Not_Significant
VSNL1	-0.49585	0.0810854	1.19773e-09	1682	3.68303e-08	Significant_Negative
YWHAZ	0.407676	0.0911201	8.1861e-06	1700	6.29306e-05	Significant_Positive

## Sheet: ST1
ST1. Differential Abundance Analysis across Diseases
				AD vs. CO						DLB vs. CO						FTD vs. CO						PD vs. CO
Protein	AlamarTargetID	UniProtID	ProteinName	Estimate	SE	P_Value	Sample_Size	FDR	Significant	Estimate	SE	P_Value	Sample_Size	FDR	Significant	Estimate	SE	P_Value	Sample_Size	FDR	Significant	Estimate	SE	P_Value	Sample_Size	FDR	Significant
ACHE	t8246	P22303	Acetylcholinesterase	0.496788	0.0390458	5.41417e-36	2540	1.1099e-34	Significant_Positive	0.158348	0.0938861	0.0918705	1657	0.230893	Not_Significant	-0.043961	0.105208	0.676114	1638	0.875389	Not_Significant	-0.326666	0.0660046	8.19353e-07	1704	1.0078e-05	Significant_Negative
AGRN	t5479	O00468	Agrin	-0.115343	0.0290096	7.19365e-05	2680	0.000196626	Significant_Negative	0.0549854	0.0723356	0.447278	1648	0.683972	Not_Significant	0.159471	0.0846368	0.0597182	1632	0.282513	Not_Significant	-0.202317	0.0612924	0.000983945	1699	0.00336181	Significant_Negative
ANXA5	t4870	P08758	Annexin A5	-0.059495	0.0257046	0.0207115	2690	0.0330846	Significant_Negative	0.281586	0.0787904	0.00036191	1651	0.0044515	Significant_Positive	0.0320437	0.0690361	0.642596	1638	0.875389	Not_Significant	0.292422	0.0917109	0.00145624	1695	0.00459276	Significant_Positive
APOE	t4725	P02649	Apolipoprotein E	0.128191	0.0384405	0.000865284	2672	0.00193509	Significant_Positive	0.0476062	0.109687	0.664333	1651	0.811988	Not_Significant	0.276671	0.125234	0.0272969	1634	0.186529	Not_Significant	-0.130376	0.0860142	0.129769	1702	0.212821	Not_Significant
ARSA	t4421	P15289	Arylsulfatase A	-0.00655472	0.0246304	0.790165	2659	0.837847	Not_Significant	0.264825	0.0933368	0.00460616	1630	0.0298188	Significant_Positive	0.0137572	0.0959157	0.885968	1613	0.963847	Not_Significant	0.385838	0.0942272	4.42808e-05	1675	0.000320385	Significant_Positive
Aβ38	t22902	P05067	Amyloid-beta precursor protein	-0.286389	0.0323746	1.62496e-18	2642	1.66559e-17	Significant_Negative	-0.48817	0.0895583	5.78892e-08	1621	1.78009e-06	Significant_Negative	-0.369396	0.0991637	0.000202004	1607	0.00835316	Significant_Negative	-0.278596	0.0742545	0.000181527	1665	0.000996867	Significant_Negative
Aβ40	t22903	P05067	Amyloid-beta precursor protein	-0.241093	0.0303003	2.59281e-15	2654	2.4532e-14	Significant_Negative	-0.464263	0.0759376	1.21629e-09	1631	4.98678e-08	Significant_Negative	-0.249028	0.0850769	0.00346945	1616	0.0853485	Not_Significant	-0.353178	0.0661362	1.05678e-07	1669	1.85691e-06	Significant_Negative
Aβ42	t22690	P05067	Amyloid-beta precursor protein	-0.449888	0.035684	2.10063e-35	2573	3.6911e-34	Significant_Negative	-0.47597	0.0961008	8.0925e-07	1598	1.99075e-05	Significant_Negative	-0.246968	0.107236	0.0214064	1581	0.164562	Not_Significant	-0.441446	0.0821197	8.73603e-08	1636	1.79089e-06	Significant_Negative
BACE1	t12142	P56817	Beta-secretase 1	0.121737	0.034174	0.000374093	2685	0.000902225	Significant_Positive	0.037191	0.100164	0.710462	1652	0.840258	Not_Significant	-0.215358	0.111843	0.0543365	1636	0.267336	Not_Significant	-0.00484041	0.0651809	0.940811	1702	0.980676	Not_Significant
BASP1	t12453	P80723	Brain abundant membrane attached signal protein 1	0.0187511	0.0398798	0.638258	2593	0.716984	Not_Significant	-0.198535	0.118659	0.0944939	1591	0.232455	Not_Significant	-0.245474	0.138075	0.0756261	1571	0.310067	Not_Significant	0.0216747	0.0929217	0.815591	1635	0.911979	Not_Significant
BDNF	t8399	P23560	Brain-derived neurotrophic factor	-0.319543	0.0348134	8.41695e-20	2714	9.41169e-19	Significant_Negative	-0.222994	0.0917077	0.0151384	1667	0.0642078	Not_Significant	-0.224428	0.10835	0.0384849	1650	0.235975	Not_Significant	0.172098	0.0828271	0.0378763	1717	0.0805558	Not_Significant
CALB2	t7588	P22676	Calretinin	0.00170377	0.0292379	0.953536	2684	0.961352	Not_Significant	0.0264435	0.0993943	0.790237	1643	0.86215	Not_Significant	0.0288898	0.112902	0.798073	1628	0.911177	Not_Significant	0.0639751	0.0716271	0.371894	1695	0.49186	Not_Significant
CCL11	t8333	P51671	Eotaxin	0.0557772	0.0334055	0.0950972	2651	0.131426	Not_Significant	0.0663581	0.0928717	0.475012	1634	0.703934	Not_Significant	-0.00853354	0.10496	0.935211	1618	0.963847	Not_Significant	0.000856315	0.0734155	0.990695	1684	0.999584	Not_Significant
CCL13	t8332	Q99616	C-C motif chemokine 13	0.0108527	0.0366802	0.767351	2664	0.821589	Not_Significant	0.262893	0.107927	0.0149635	1641	0.0642078	Not_Significant	0.319569	0.123086	0.00950868	1624	0.106324	Not_Significant	0.175042	0.0857332	0.0413363	1690	0.0847395	Not_Significant
CCL17	t8328	Q92583	C-C motif chemokine 17	-0.151057	0.0355245	2.18973e-05	2668	7.92167e-05	Significant_Negative	-0.0833539	0.103364	0.420122	1638	0.659541	Not_Significant	-0.0947786	0.116923	0.41771	1623	0.713588	Not_Significant	0.0127273	0.0853716	0.881507	1685	0.9511	Not_Significant
CCL2	t8325	P13500	C-C motif chemokine 2	0.216736	0.0379581	1.25619e-08	2658	6.43797e-08	Significant_Positive	0.403972	0.112108	0.000323524	1632	0.0044515	Significant_Positive	0.470189	0.126297	0.000203736	1617	0.00835316	Significant_Positive	0.265592	0.0883548	0.00268662	1682	0.00768498	Significant_Positive
CCL22	t8321	O00626	C-C motif chemokine 22	-0.0410034	0.0352756	0.245189	2657	0.305337	Not_Significant	-0.0687564	0.100688	0.494787	1630	0.72451	Not_Significant	0.0672653	0.114313	0.556327	1614	0.826369	Not_Significant	-0.412217	0.0813313	4.45691e-07	1680	6.09111e-06	Significant_Negative
CCL26	t8317	Q9Y258	C-C motif chemokine 26	0.171429	0.0389929	1.14489e-05	2601	4.26732e-05	Significant_Positive	0.282748	0.116071	0.0149595	1607	0.0642078	Not_Significant	0.051592	0.131783	0.695486	1591	0.87609	Not_Significant	0.00329122	0.0899962	0.970832	1655	0.999584	Not_Significant
CCL3	t8315	P10147	C-C motif chemokine 3	-0.080931	0.0326967	0.013379	2621	0.0225428	Significant_Negative	-0.0620838	0.0850143	0.465329	1614	0.697993	Not_Significant	0.148037	0.100858	0.14236	1597	0.46592	Not_Significant	-0.26676	0.0728804	0.000259868	1664	0.00114156	Significant_Negative
CCL4	t10876	P13236	C-C motif chemokine ligand 4	-0.128415	0.0376569	0.000659334	2578	0.00150182	Significant_Negative	-0.190343	0.110314	0.0846376	1587	0.221498	Not_Significant	-0.15686	0.120978	0.194959	1573	0.50137	Not_Significant	-0.26936	0.0868806	0.00196604	1634	0.00604559	Significant_Negative
CD40LG	t7931	P29965	CD40 ligand	-0.00408864	0.0267011	0.87831	2647	0.900268	Not_Significant	0.249344	0.0977558	0.010843	1617	0.0579863	Not_Significant	-0.00244017	0.0918616	0.978811	1607	0.986834	Not_Significant	0.222282	0.100169	0.0266172	1654	0.0606281	Not_Significant
CD63	t7189	P08962	CD63 antigen	-0.0717451	0.0353787	0.0426682	2663	0.0624785	Not_Significant	-0.174297	0.0989336	0.0782984	1633	0.209363	Not_Significant	-0.0501048	0.112303	0.655544	1616	0.875389	Not_Significant	-0.348438	0.0768061	6.12326e-06	1683	5.02108e-05	Significant_Negative
CHI3L1	t6758	P36222	Chitinase-3-like protein 1	0.0322302	0.0335937	0.337438	2685	0.40296	Not_Significant	0.191546	0.101168	0.0584876	1649	0.178804	Not_Significant	0.125857	0.112028	0.261414	1635	0.584037	Not_Significant	0.0268012	0.0771353	0.728291	1702	0.837195	Not_Significant
CHIT1	t6748	Q13231	Chitotriosidase-1	0.177847	0.0366221	1.26742e-06	2593	5.61212e-06	Significant_Positive	0.176957	0.104953	0.0919816	1592	0.230893	Not_Significant	0.339812	0.122052	0.00543101	1574	0.0883709	Not_Significant	0.150479	0.0835436	0.0718545	1642	0.124776	Not_Significant
CNTN2	t6491	Q02246	Contactin-2	-0.0892465	0.038181	0.0194887	2681	0.0315409	Significant_Negative	-0.0578226	0.108143	0.592939	1648	0.78421	Not_Significant	0.0377205	0.125795	0.764325	1629	0.911177	Not_Significant	0.0408572	0.0810527	0.614269	1698	0.740736	Not_Significant
CRH	t6352	P06850	Corticoliberin	0.0890404	0.0396222	0.0247063	2682	0.0389599	Significant_Positive	-0.113982	0.116652	0.328661	1647	0.585875	Not_Significant	-0.101635	0.132269	0.442365	1630	0.735282	Not_Significant	-0.135094	0.0911804	0.13863	1696	0.224361	Not_Significant
CRP	t6336	P02741	C-reactive protein	-0.180986	0.0397081	5.39875e-06	2676	2.14209e-05	Significant_Negative	0.188673	0.114107	0.0984246	1645	0.232812	Not_Significant	0.186317	0.128998	0.148836	1628	0.46592	Not_Significant	-0.0450877	0.0871385	0.604927	1695	0.736693	Not_Significant
CSF2	t6271	P04141	Granulocyte-macrophage colony-stimulating factor	-0.152458	0.0365094	3.06507e-05	2638	9.92116e-05	Significant_Negative	-0.252392	0.103389	0.0147458	1629	0.0642078	Not_Significant	-0.11693	0.11407	0.305485	1613	0.626245	Not_Significant	-0.315348	0.0850427	0.000215654	1672	0.00102021	Significant_Negative
CST3	t6205	P01034	Cystatin-C	-0.129498	0.0337403	0.000126932	2624	0.000325262	Significant_Negative	0.055271	0.0874307	0.527366	1612	0.741299	Not_Significant	-0.0646324	0.103716	0.533265	1592	0.814306	Not_Significant	-0.0699817	0.0706375	0.32197	1656	0.43519	Not_Significant
CX3CL1	t8300	P78423	Fractalkine	-0.00313446	0.030962	0.919371	2679	0.934567	Not_Significant	0.195298	0.0961628	0.0424244	1650	0.147368	Not_Significant	0.0414842	0.106902	0.698023	1633	0.87609	Not_Significant	8.39355e-05	0.0687829	0.999026	1694	0.999584	Not_Significant
CXCL1	t5070	P09341	Growth-regulated alpha protein	-0.174908	0.0375082	3.27024e-06	2616	1.3408e-05	Significant_Negative	-0.138215	0.108269	0.201932	1605	0.44353	Not_Significant	-0.274352	0.122467	0.0252151	1590	0.182439	Not_Significant	-0.125482	0.0901115	0.163954	1653	0.25208	Not_Significant
CXCL10	t8308	P02778	C-X-C motif chemokine 10	-0.146945	0.0350446	2.84211e-05	2656	9.71054e-05	Significant_Negative	-0.0284695	0.0997541	0.775377	1629	0.86215	Not_Significant	0.0559812	0.113494	0.621903	1612	0.875389	Not_Significant	-0.248517	0.0832109	0.00286221	1675	0.00800117	Significant_Negative
CXCL8	t4761	P10145	Interleukin-8, IL8	-0.059313	0.0352967	0.0929955	2642	0.129982	Not_Significant	-0.0986582	0.106142	0.352773	1619	0.602654	Not_Significant	0.137325	0.118979	0.248593	1604	0.566239	Not_Significant	-0.177278	0.0853668	0.0379857	1668	0.0805558	Not_Significant
ENO2	t5444	P09104	Gamma-enolase	-0.203784	0.0361263	1.87853e-08	2552	9.24238e-08	Significant_Negative	-0.000568651	0.0959092	0.99527	1576	0.99527	Not_Significant	-0.117314	0.110352	0.287905	1561	0.619493	Not_Significant	0.182876	0.0870359	0.0357809	1628	0.0785901	Not_Significant
FABP3	t5359	P05413	Fatty acid-binding protein, heart	-0.140716	0.0289878	1.27756e-06	2684	5.61212e-06	Significant_Negative	-0.0334364	0.0732881	0.648283	1647	0.805721	Not_Significant	0.0576718	0.0840545	0.492733	1630	0.777002	Not_Significant	-0.0904294	0.0632961	0.153283	1697	0.239336	Not_Significant
FCN2	t5331	Q15485	Ficolin-2	-0.0448136	0.0386002	0.245759	2661	0.305337	Not_Significant	0.0775933	0.117603	0.509481	1635	0.728676	Not_Significant	0.0809729	0.130892	0.536251	1621	0.814306	Not_Significant	-0.295573	0.0899515	0.00103744	1687	0.00344879	Significant_Negative
FGF2	t5316	P09038	Fibroblast growth factor 2	-0.063693	0.032017	0.046764	2691	0.0676703	Not_Significant	0.0772306	0.0964926	0.423607	1647	0.659541	Not_Significant	0.109087	0.0980178	0.265903	1634	0.584037	Not_Significant	0.179678	0.0963285	0.0623186	1690	0.114406	Not_Significant
FLT1	t5274	P17948	Vascular endothelial growth factor receptor 1	-0.101396	0.0394088	0.0101383	2643	0.0178144	Significant_Negative	-0.134219	0.116265	0.248498	1625	0.495294	Not_Significant	0.0417573	0.129224	0.746633	1611	0.911177	Not_Significant	-0.748708	0.0904073	2.46393e-16	1675	2.04888e-14	Significant_Negative
FOLR1	t5265	P15328	Folate receptor alpha	-0.071801	0.0302587	0.0177191	2682	0.0290593	Significant_Negative	0.259542	0.0855439	0.00245115	1643	0.0188432	Significant_Positive	0.0945764	0.0932891	0.31083	1628	0.626755	Not_Significant	0.0889778	0.0623462	0.15372	1694	0.239336	Not_Significant
GDF15	t5665	Q99988	Growth/differentiation factor 15	-0.0706354	0.0344911	0.0406674	2591	0.0602662	Not_Significant	-0.0427602	0.0992837	0.666755	1585	0.811988	Not_Significant	0.100618	0.109381	0.357777	1572	0.67018	Not_Significant	0.0370384	0.0806223	0.646004	1626	0.771442	Not_Significant
GDI1	t5162	P31150	Rab GDP dissociation inhibitor alpha	-0.0436519	0.0316719	0.168241	2665	0.213337	Not_Significant	-0.14234	0.100929	0.158645	1635	0.361358	Not_Significant	-0.0943976	0.115317	0.413141	1618	0.713588	Not_Significant	3.67013e-05	0.0704062	0.999584	1687	0.999584	Not_Significant
GDNF	t5160	P39905	Glial cell line-derived neurotrophic factor	0.0165981	0.0403403	0.680774	2637	0.747636	Not_Significant	-0.0339342	0.118579	0.774782	1618	0.86215	Not_Significant	-0.382031	0.134573	0.00458501	1601	0.0883709	Not_Significant	-0.00884891	0.0940482	0.92505	1666	0.972488	Not_Significant
GFAP	t5158	P14136	Glial fibrillary acidic protein	0.675746	0.0298828	8.16037e-104	2701	5.01863e-102	Significant_Positive	0.568016	0.0854878	4.12053e-11	1659	5.06825e-09	Significant_Positive	0.350425	0.0970576	0.000314839	1642	0.00968131	Significant_Positive	0.12549	0.06555	0.0557349	1710	0.105468	Not_Significant
GOT1	t5106	P17174	Aspartate aminotransferase, cytoplasmic	-0.0945024	0.0343878	0.00603389	2671	0.011245	Significant_Negative	-0.315563	0.0969578	0.0011585	1644	0.0099002	Significant_Negative	-0.0962538	0.11022	0.382635	1625	0.682089	Not_Significant	-0.268326	0.0784405	0.000639373	1692	0.00231303	Significant_Negative
HBA1	t12399	P69905	Hemoglobin subunit alpha	-0.223852	0.0379612	4.18427e-09	2607	2.33939e-08	Significant_Negative	0.0252162	0.100366	0.801659	1601	0.863977	Not_Significant	-0.161165	0.121686	0.185551	1583	0.50137	Not_Significant	0.418561	0.0896578	3.28192e-06	1648	3.1052e-05	Significant_Positive
HTT	t11654	P42858	Huntingtin	-0.109349	0.028452	0.000124217	2685	0.000325078	Significant_Negative	0.149954	0.0701524	0.0327013	1644	0.121755	Not_Significant	0.0249495	0.0679188	0.713411	1630	0.886359	Not_Significant	0.256783	0.0901692	0.00445588	1688	0.0116611	Significant_Positive
ICAM1	t4906	P05362	Intercellular adhesion molecule 1	-0.104111	0.03418	0.0023424	2625	0.00480192	Significant_Negative	-0.0466448	0.0964001	0.628546	1622	0.800605	Not_Significant	-0.0888358	0.111047	0.423837	1605	0.714137	Not_Significant	-0.117267	0.0760958	0.123495	1673	0.205269	Not_Significant
IFNG	t4867	P01579	Interferon gamma	-0.112826	0.0385108	0.00342184	2628	0.00678849	Significant_Negative	0.0528246	0.110077	0.631371	1608	0.800605	Not_Significant	-0.306509	0.127938	0.0167014	1589	0.158021	Not_Significant	-0.195388	0.0886768	0.0277061	1655	0.061961	Not_Significant
IGF1R	t4858	P08069	Insulin-like growth factor 1 receptor	0.0209618	0.0264607	0.428322	2686	0.497015	Not_Significant	0.0503354	0.0802043	0.53036	1655	0.741299	Not_Significant	-0.0433962	0.0884685	0.623827	1640	0.875389	Not_Significant	-0.0731536	0.0552599	0.185744	1705	0.275259	Not_Significant
IGFBP7	t4847	Q16270	Insulin-like growth factor-binding protein 7	-0.119401	0.0298257	6.41716e-05	2670	0.000179389	Significant_Negative	-0.0641205	0.0738489	0.385376	1641	0.637248	Not_Significant	0.0195456	0.0824613	0.812665	1626	0.913574	Not_Significant	-0.171582	0.0597032	0.00410492	1691	0.0109762	Significant_Negative
IL10	t4818	P22301	Interleukin-10	-0.0296125	0.033697	0.379597	2634	0.444671	Not_Significant	0.0230456	0.102908	0.82283	1612	0.872484	Not_Significant	-0.102842	0.11288	0.362392	1599	0.67018	Not_Significant	-0.311208	0.0826754	0.000172919	1658	0.000996867	Significant_Negative
IL12p70	t4813	P29459|P29460	Interleukin-12 subunit beta|Interleukin-12 subunit alpha	-0.0812551	0.0377417	0.0314145	2657	0.0477035	Significant_Negative	-0.0604223	0.107499	0.574142	1633	0.767603	Not_Significant	-0.20986	0.122708	0.0874129	1616	0.335993	Not_Significant	0.0162575	0.083719	0.846049	1682	0.930852	Not_Significant
IL13	t4808	P35225	Interleukin-13	-0.124063	0.0388037	0.0014046	2576	0.00303097	Significant_Negative	-0.188378	0.113556	0.097336	1574	0.232812	Not_Significant	-0.185945	0.128276	0.14738	1557	0.46592	Not_Significant	-0.1521	0.0890147	0.0876978	1624	0.149817	Not_Significant
IL15	t4806	P40933	Interleukin-15	-0.143164	0.0338129	2.37348e-05	2671	8.34108e-05	Significant_Negative	-0.110056	0.0955694	0.24966	1639	0.495294	Not_Significant	-0.092937	0.105611	0.378994	1623	0.682089	Not_Significant	-0.280334	0.0752448	0.000201277	1685	0.00102021	Significant_Negative
IL16	t4803	Q14005	Pro-interleukin-16	-0.107955	0.0302302	0.000361812	2662	0.000890056	Significant_Negative	-0.0327004	0.0856413	0.702637	1631	0.839072	Not_Significant	0.000910037	0.0979955	0.992592	1613	0.992592	Not_Significant	-0.133956	0.0728964	0.0662958	1680	0.118179	Not_Significant
IL17A	t4802	Q16552	Interleukin-17A	0.064017	0.0406091	0.115053	2565	0.157239	Not_Significant	0.295937	0.118919	0.0129297	1575	0.0642078	Not_Significant	0.00938072	0.135845	0.944955	1556	0.963847	Not_Significant	-0.0126997	0.0925715	0.890899	1622	0.952875	Not_Significant
IL18	t4797	Q14116	Interleukin-18	-0.0788277	0.0258722	0.00233558	2660	0.00480192	Significant_Negative	0.173548	0.0883208	0.0495876	1630	0.164845	Not_Significant	-0.0388845	0.0882456	0.659533	1617	0.875389	Not_Significant	0.424702	0.088221	1.6124e-06	1676	1.80295e-05	Significant_Positive
IL1B	t4791	P01584	Interleukin-1 beta	-0.00726648	0.0334253	0.827918	2606	0.870375	Not_Significant	0.138543	0.10495	0.186995	1594	0.418188	Not_Significant	-0.0329375	0.116639	0.777682	1579	0.911177	Not_Significant	0.305309	0.0877474	0.000515739	1638	0.00194518	Significant_Positive
IL2	t4782	P60568	Interleukin-2	-0.100973	0.0363257	0.00547996	2666	0.0104634	Significant_Negative	-0.120229	0.103822	0.24702	1635	0.495294	Not_Significant	0.0100185	0.117588	0.932113	1619	0.963847	Not_Significant	-0.319533	0.0841848	0.000152517	1684	0.000937977	Significant_Negative
IL33	t10319	O95760	Interleukin 33	-0.0774038	0.0315247	0.014139	2655	0.0235014	Significant_Negative	0.00972311	0.0853056	0.909268	1634	0.936887	Not_Significant	-0.0268237	0.0978155	0.783945	1617	0.911177	Not_Significant	0.143073	0.073632	0.0521742	1679	0.101864	Not_Significant
IL4	t4771	P05112	Interleukin-4	-0.074009	0.0360423	0.0401319	2665	0.0601979	Not_Significant	-0.115658	0.10651	0.277687	1632	0.533679	Not_Significant	-0.0494254	0.117757	0.674743	1619	0.875389	Not_Significant	0.0968301	0.0893125	0.278444	1682	0.384817	Not_Significant
IL5	t4769	P05113	Interleukin-5	-0.152473	0.0380736	6.38011e-05	2664	0.000179389	Significant_Negative	0.00259462	0.111049	0.981362	1629	0.989406	Not_Significant	0.0728769	0.12426	0.557631	1614	0.826369	Not_Significant	-0.227577	0.0881839	0.00994402	1681	0.0239826	Significant_Negative
IL6	t4767	P05231	Interleukin-6	-0.0509534	0.0363269	0.160844	2650	0.206081	Not_Significant	0.199908	0.107508	0.0631408	1628	0.180612	Not_Significant	-0.00822431	0.126509	0.948175	1606	0.963847	Not_Significant	0.000179252	0.08269	0.998271	1676	0.999584	Not_Significant
IL6R	t4766	P08887	Interleukin-6 receptor subunit alpha	-0.155326	0.0371665	3.02021e-05	2654	9.92116e-05	Significant_Negative	-0.191098	0.103849	0.0659279	1632	0.182467	Not_Significant	-0.187405	0.11752	0.110984	1615	0.410713	Not_Significant	-0.0535469	0.0800592	0.503689	1680	0.625795	Not_Significant
IL7	t4763	P13232	Interleukin-7	-0.324608	0.0352184	5.96771e-20	2708	7.34028e-19	Significant_Negative	-0.441074	0.100583	1.23184e-05	1663	0.000252527	Significant_Negative	-0.166704	0.115239	0.148203	1646	0.46592	Not_Significant	-0.122668	0.0845942	0.147223	1714	0.235174	Not_Significant
IL9	t4760	P15248	Interleukin-9	-0.0517969	0.0361927	0.152507	2673	0.199556	Not_Significant	-0.0773072	0.102408	0.45042	1640	0.683972	Not_Significant	-0.231288	0.117095	0.0484123	1623	0.258901	Not_Significant	-0.155294	0.0824671	0.0598585	1689	0.111555	Not_Significant
KDR	t4678	P35968	Vascular endothelial growth factor receptor 2	-0.098297	0.0391725	0.0121569	2577	0.020768	Significant_Negative	-0.0979589	0.120541	0.416535	1581	0.659541	Not_Significant	-0.0366916	0.135823	0.787086	1566	0.911177	Not_Significant	-0.0340906	0.0909174	0.707737	1631	0.821242	Not_Significant
KLK6	t4650	Q92876	Kallikrein-6	-0.15343	0.0343583	8.3148e-06	2693	3.196e-05	Significant_Negative	0.0254512	0.0948731	0.788528	1655	0.86215	Not_Significant	-0.149814	0.106723	0.160578	1640	0.470265	Not_Significant	-0.264557	0.0758807	0.000501849	1706	0.00194518	Significant_Negative
MAPT	t4480	P10636	Microtubule-associated protein tau	0.338165	0.0324287	5.53023e-25	2681	7.55798e-24	Significant_Positive	0.0841484	0.0813321	0.300995	1646	0.550016	Not_Significant	0.0920759	0.089058	0.301343	1628	0.626245	Not_Significant	-0.248617	0.0687942	0.00031043	1697	0.00131665	Significant_Negative
MDH1	t4456	P40925	Malate dehydrogenase, cytoplasmic	-0.211053	0.0289536	4.08135e-13	2679	3.13754e-12	Significant_Negative	-0.02832	0.062116	0.648507	1644	0.805721	Not_Significant	-0.196242	0.0805118	0.0148988	1626	0.152713	Not_Significant	0.220288	0.0822918	0.00750249	1691	0.0188328	Significant_Positive
MME	t10563	P08473	Membrane metalloendopeptidase	-0.160695	0.0396858	5.28501e-05	2694	0.000162514	Significant_Negative	-0.0384247	0.120217	0.74929	1653	0.85556	Not_Significant	0.174462	0.136065	0.199955	1636	0.501929	Not_Significant	-0.243491	0.0942284	0.00984773	1704	0.0239826	Significant_Negative
MSLN	t4380	Q13421	Mesothelin	-0.000649531	0.0355625	0.985429	2703	0.985429	Not_Significant	0.292274	0.107055	0.00639822	1662	0.0393491	Significant_Positive	0.150766	0.119981	0.209086	1645	0.514351	Not_Significant	-0.0135291	0.0818328	0.868707	1713	0.945584	Not_Significant
NEFH	t4306	P12036	Neurofilament heavy polypeptide	0.131366	0.0374221	0.000454812	2698	0.0010758	Significant_Positive	0.0580321	0.112595	0.606337	1658	0.793398	Not_Significant	-0.0405638	0.130249	0.755511	1639	0.911177	Not_Significant	0.183277	0.0893356	0.0403661	1709	0.084153	Not_Significant
NEFL	t4305	P07196	Neurofilament light polypeptide	0.41729	0.0274744	4.93132e-50	2673	1.51638e-48	Significant_Positive	0.498186	0.0769623	1.2649e-10	1645	7.77913e-09	Significant_Positive	0.949974	0.0896945	2.15903e-25	1629	2.65561e-23	Significant_Positive	0.352568	0.0603996	6.34956e-09	1695	1.56199e-07	Significant_Positive
NGF	t4292	P01138	Beta-nerve growth factor	0.0247053	0.0331161	0.45572	2665	0.523865	Not_Significant	-0.01097	0.101606	0.914036	1634	0.936887	Not_Significant	-0.0264358	0.114233	0.817018	1618	0.913574	Not_Significant	-0.0821321	0.0803629	0.306921	1682	0.419459	Not_Significant
NPTX1	t4260	Q15818	Neuronal pentraxin-1	-0.0136348	0.0358604	0.703814	2675	0.766099	Not_Significant	-0.0373626	0.112227	0.739237	1642	0.85556	Not_Significant	-0.264793	0.127303	0.0376814	1625	0.235975	Not_Significant	-0.0251791	0.0805199	0.754542	1691	0.859339	Not_Significant
NPTX2	t4259	P47972	Neuronal pentraxin-2	0.118305	0.0340732	0.000524644	2679	0.00121757	Significant_Positive	0.143003	0.0993022	0.150036	1641	0.348197	Not_Significant	-0.137881	0.11265	0.221142	1622	0.523086	Not_Significant	-0.0987915	0.0741535	0.182956	1690	0.274434	Not_Significant
NPTXR	t4258	O95502	Neuronal pentraxin receptor	-0.418036	0.0342149	1.91329e-33	2677	2.94168e-32	Significant_Negative	-0.270303	0.105275	0.010329	1644	0.0577486	Not_Significant	-0.321813	0.118208	0.00654957	1629	0.0883709	Not_Significant	-0.152156	0.0793053	0.0552013	1695	0.105468	Not_Significant
NPY	t10413	P01303	Neuropeptide Y	-0.12792	0.0395363	0.00123127	2334	0.00270439	Significant_Negative	-0.362843	0.111866	0.00120734	1458	0.0099002	Significant_Negative	0.0854768	0.123417	0.488683	1444	0.777002	Not_Significant	-0.573847	0.0848972	1.97709e-11	1510	8.10606e-10	Significant_Negative
NRGN	t4242	Q92686	Neurogranin	-0.13049	0.0324349	5.90302e-05	2664	0.000172874	Significant_Negative	0.211071	0.0925524	0.0227036	1633	0.0900819	Not_Significant	-0.0670487	0.0928554	0.470352	1622	0.771377	Not_Significant	0.231686	0.0950601	0.0149027	1677	0.0352505	Significant_Positive
Oligo-SNCA	t22904	P37840	Alpha-synuclein	-0.117956	0.0312032	0.00016017	2623	0.000402058	Significant_Negative	0.182631	0.076815	0.0175459	1603	0.0719381	Not_Significant	-0.18943	0.0922937	0.0402884	1587	0.235975	Not_Significant	0.279801	0.0919373	0.00237661	1641	0.00696008	Significant_Positive
PARK7	t7285	Q99497	Protein/nucleic acid deglycase DJ-1	-0.175479	0.034015	2.67026e-07	2626	1.26324e-06	Significant_Negative	-0.00331812	0.100785	0.97374	1616	0.989406	Not_Significant	-0.150674	0.111624	0.177259	1603	0.50137	Not_Significant	0.433985	0.0913763	2.21624e-06	1660	2.27165e-05	Significant_Positive
PDGFRB	t4104	P09619	Platelet-derived growth factor receptor beta	-0.0380923	0.0382682	0.31963	2707	0.385436	Not_Significant	0.11703	0.112121	0.29674	1664	0.550016	Not_Significant	-0.0672936	0.126718	0.595457	1648	0.871919	Not_Significant	-0.0743986	0.0859865	0.38703	1716	0.506433	Not_Significant
PDLIM5	t18697	Q96HC4	PDZ and LIM domain 5	-0.0188303	0.0404025	0.641206	2609	0.716984	Not_Significant	0.079313	0.119041	0.505338	1603	0.728676	Not_Significant	-0.200929	0.134782	0.136219	1586	0.46592	Not_Significant	-0.102761	0.0936345	0.272598	1650	0.384817	Not_Significant
PGF	t4075	P49763	Placenta growth factor	-0.0739553	0.0339303	0.0293719	2685	0.0451594	Significant_Negative	-0.204859	0.0963609	0.0336559	1650	0.121755	Not_Significant	0.135157	0.109117	0.215656	1631	0.520112	Not_Significant	-0.310021	0.0767015	5.53943e-05	1699	0.000378528	Significant_Negative
PGK1	t4074	P00558	Phosphoglycerate kinase 1	-0.17092	0.0227212	7.30422e-14	2668	5.98946e-13	Significant_Negative	0.115172	0.056903	0.0431322	1631	0.147368	Not_Significant	-0.101791	0.0560238	0.0694148	1618	0.304929	Not_Significant	0.306194	0.0880862	0.000521878	1672	0.00194518	Significant_Positive
POSTN	t7173	Q15063	Periostin	-0.0999443	0.0374309	0.0076305	2580	0.0140082	Significant_Negative	0.115221	0.101685	0.257335	1590	0.502415	Not_Significant	0.103209	0.113913	0.365058	1573	0.67018	Not_Significant	0.0455114	0.0790132	0.564696	1636	0.694576	Not_Significant
PRDX6	t7232	P30041	Peroxiredoxin-6	-0.08602	0.0279564	0.00211252	2690	0.00447999	Significant_Negative	0.285118	0.0850452	0.000818873	1651	0.00839344	Significant_Positive	0.0385831	0.0902219	0.668965	1635	0.875389	Not_Significant	0.472281	0.0896295	1.54568e-07	1696	2.37649e-06	Significant_Positive
pSNCA-129	t22911	P37840	Alpha-synuclein	-0.189538	0.0260893	4.87628e-13	2672	3.52813e-12	Significant_Negative	0.0727192	0.0581044	0.210922	1636	0.455148	Not_Significant	-0.128529	0.0657636	0.0508254	1621	0.26048	Not_Significant	0.29137	0.0897835	0.00119661	1681	0.00387322	Significant_Positive
PSEN1	t11852	P49768	Presenilin 1	-0.0919642	0.0346703	0.00803725	2620	0.014538	Significant_Negative	0.110764	0.0921889	0.229739	1603	0.487206	Not_Significant	0.0870413	0.10327	0.399437	1588	0.701867	Not_Significant	0.0677252	0.0720843	0.347597	1656	0.464722	Not_Significant
pTau-181	t22716	P10636	Microtubule-associated protein tau	0.482795	0.0328268	3.76046e-47	2691	9.25074e-46	Significant_Positive	0.168873	0.0885325	0.056633	1654	0.178612	Not_Significant	-0.12547	0.0962013	0.192335	1637	0.50137	Not_Significant	-0.283366	0.0727131	0.000101156	1703	0.000654855	Significant_Negative
pTau-217	t22717	P10636	Microtubule-associated protein tau	0.995703	0.0313269	1.27963e-188	2707	1.57395e-186	Significant_Positive	0.306325	0.0854231	0.000345534	1667	0.0044515	Significant_Positive	-0.0139508	0.0943254	0.882439	1650	0.963847	Not_Significant	-0.203636	0.0667675	0.00232408	1718	0.00696008	Significant_Negative
pTau-231	t22714	P10636	Microtubule-associated protein tau	0.700266	0.0323915	1.07707e-95	2693	4.416e-94	Significant_Positive	0.235458	0.0820613	0.00416624	1658	0.0284693	Significant_Positive	-0.0127676	0.0890476	0.886008	1641	0.963847	Not_Significant	-0.312789	0.0672519	3.55827e-06	1707	3.1262e-05	Significant_Negative
pTDP43-409	t22718	Q13148	TAR DNA-binding protein 43	0.0529851	0.0357056	0.137944	2624	0.186115	Not_Significant	-0.101061	0.0983022	0.304074	1602	0.550016	Not_Significant	0.0441833	0.109371	0.686285	1588	0.87609	Not_Significant	-0.0488971	0.0673398	0.467866	1653	0.587219	Not_Significant
PTN	t3829	P21246	Pleiotrophin	0.0952073	0.03665	0.00943544	2669	0.0168197	Significant_Positive	-0.13495	0.116699	0.247687	1636	0.495294	Not_Significant	-0.12845	0.130886	0.326545	1621	0.637541	Not_Significant	-0.0153435	0.079829	0.847605	1685	0.930852	Not_Significant
REST	t12930	Q13127	RE1 silencing transcription factor	-0.0842104	0.0328284	0.0103673	2651	0.0179602	Significant_Negative	-0.017049	0.0872893	0.84517	1627	0.888512	Not_Significant	0.127406	0.09802	0.193857	1611	0.50137	Not_Significant	-0.0576843	0.0674745	0.392726	1677	0.508477	Not_Significant
RUVBL2	t22144	Q9Y230	RuvB like AAA ATPase 2	0.0338879	0.0317743	0.286284	2691	0.348643	Not_Significant	0.205039	0.0907734	0.0240267	1646	0.0923527	Not_Significant	0.111375	0.0929351	0.23093	1634	0.535933	Not_Significant	0.159299	0.0884952	0.0720249	1694	0.124776	Not_Significant
S100A12	t8367	P80511	Protein S100-A12	-0.029575	0.0315938	0.349303	2708	0.413119	Not_Significant	0.0722727	0.0900963	0.422569	1661	0.659541	Not_Significant	0.152206	0.106609	0.153566	1646	0.46592	Not_Significant	0.12054	0.0872456	0.167271	1711	0.254003	Not_Significant
S100B	t10466	P04271	S100 calcium binding protein B	-0.0391196	0.0349872	0.263621	2648	0.324254	Not_Significant	-0.0434487	0.103948	0.676013	1629	0.815193	Not_Significant	-0.0362926	0.118884	0.760195	1612	0.911177	Not_Significant	0.024494	0.0833656	0.768937	1676	0.867699	Not_Significant
SAA1	t8355	P0DJI8	Serum amyloid A-1 protein	-0.0102317	0.0347046	0.768152	2665	0.821589	Not_Significant	0.359892	0.106237	0.000721769	1638	0.00807069	Significant_Positive	0.0540293	0.119126	0.650215	1621	0.875389	Not_Significant	0.16235	0.0828835	0.050304	1687	0.0997966	Not_Significant
SFRP1	t8254	Q8N474	Secreted frizzled-related protein 1	0.00728653	0.0417359	0.861419	2499	0.890374	Not_Significant	-0.0294215	0.120913	0.807784	1537	0.863977	Not_Significant	0.0619233	0.13522	0.647057	1523	0.875389	Not_Significant	-0.197878	0.0981427	0.0439459	1579	0.0886121	Not_Significant
SFTPD	t8244	P35247	Pulmonary surfactant-associated protein D	-0.00679912	0.0380797	0.858305	2688	0.890374	Not_Significant	0.099474	0.115339	0.388566	1655	0.637248	Not_Significant	0.0109853	0.130663	0.933008	1638	0.963847	Not_Significant	-0.0752363	0.0888255	0.397108	1704	0.508794	Not_Significant
SLIT2	t8186	O94813	Slit homolog 2 protein	-0.0964846	0.0345792	0.00530491	2618	0.0103572	Significant_Negative	-0.0483312	0.0981271	0.622407	1609	0.800605	Not_Significant	-0.190388	0.109085	0.0811229	1596	0.321875	Not_Significant	-0.272309	0.0737462	0.000229264	1659	0.00104443	Significant_Negative
SMOC1	t6650	Q9H4F8	SPARC-related modular calcium-binding protein 1	0.0497851	0.0338496	0.141473	2601	0.18711	Not_Significant	0.221794	0.115133	0.054231	1585	0.175537	Not_Significant	-0.0571952	0.128534	0.656395	1570	0.875389	Not_Significant	0.153306	0.0914848	0.0939785	1626	0.158347	Not_Significant
SNAP25	t8174	P60880	Synaptosomal-associated protein 25	0.207093	0.0352466	4.74016e-09	2661	2.53496e-08	Significant_Positive	-0.0581774	0.102015	0.568566	1638	0.767603	Not_Significant	-0.207027	0.115307	0.0727696	1622	0.308644	Not_Significant	-0.101655	0.0791584	0.19925	1690	0.291758	Not_Significant
SNCA	t8172	P37840	Alpha-synuclein	-0.217398	0.0283215	2.28047e-14	2691	2.00356e-13	Significant_Negative	0.0601219	0.0573909	0.294984	1651	0.550016	Not_Significant	-0.195766	0.0727229	0.00717641	1634	0.0883709	Not_Significant	0.314166	0.0838886	0.000186406	1698	0.000996867	Significant_Positive
SNCB	t13489	Q16143	Synuclein beta	0.0710314	0.0403776	0.0786644	2615	0.111215	Not_Significant	-0.0365265	0.115196	0.751224	1604	0.85556	Not_Significant	0.212089	0.133945	0.113531	1586	0.410713	Not_Significant	-0.0962695	0.088794	0.27844	1647	0.384817	Not_Significant
SOD1	t8158	P00441	Superoxide dismutase [Cu-Zn]	-0.209224	0.0332996	3.86836e-10	2653	2.37904e-09	Significant_Negative	0.0709649	0.0755985	0.348021	1622	0.602654	Not_Significant	-0.170451	0.0927276	0.0662195	1605	0.301667	Not_Significant	0.194187	0.0849741	0.0224237	1667	0.0520399	Not_Significant
SQSTM1	t8126	Q13501	Sequestosome-1	-0.133867	0.0322873	3.48979e-05	2611	0.000110063	Significant_Negative	0.0446739	0.077832	0.566064	1599	0.767603	Not_Significant	0.0951525	0.0902914	0.292119	1582	0.619493	Not_Significant	-0.0836268	0.0657213	0.203395	1650	0.294324	Not_Significant
TAFA5	t6509	Q7Z5A7	Chemokine-like protein TAFA-5	-0.150719	0.0320584	2.71772e-06	2629	1.15269e-05	Significant_Negative	-0.0247574	0.0770927	0.748147	1617	0.85556	Not_Significant	0.213187	0.0917371	0.0202564	1600	0.164562	Not_Significant	-0.242544	0.0686243	0.000419944	1665	0.00172177	Significant_Negative
TARDBP	t8050	Q13148	TAR DNA-binding protein 43	-0.118304	0.0306626	0.000116893	2693	0.000312561	Significant_Negative	0.123531	0.0673366	0.0667562	1649	0.182467	Not_Significant	0.0700381	0.0703418	0.319553	1635	0.633951	Not_Significant	0.235756	0.0833585	0.00473605	1695	0.0121361	Significant_Positive
TEK	t8018	Q02763	Angiopoietin-1 receptor	-0.135807	0.0336686	5.6458e-05	2681	0.000169374	Significant_Negative	-0.257325	0.0972155	0.00819986	1646	0.0480277	Significant_Negative	-0.251974	0.107936	0.0196919	1630	0.164562	Not_Significant	-0.215237	0.0728771	0.00318615	1693	0.00870881	Significant_Negative
TIMP3	t7981	P35625	Metalloproteinase inhibitor 3	-0.226536	0.0375406	1.81592e-09	2679	1.06361e-08	Significant_Negative	-0.200623	0.106429	0.0596013	1643	0.178804	Not_Significant	-0.0149013	0.122182	0.902946	1627	0.963847	Not_Significant	-0.0350098	0.0885621	0.692661	1693	0.819205	Not_Significant
TNF	t7958	P01375	Tumor necrosis factor	-0.0903504	0.0304848	0.00306579	2662	0.00618184	Significant_Negative	-0.0107461	0.0701507	0.878271	1632	0.915485	Not_Significant	-0.01001	0.0832101	0.904262	1615	0.963847	Not_Significant	-0.21857	0.0659089	0.000931863	1680	0.00327483	Significant_Negative
TREM1	t7015	Q9NP99	Triggering receptor expressed on myeloid cells 1	-0.0397027	0.0281185	0.158071	2688	0.204661	Not_Significant	0.066834	0.076709	0.383736	1653	0.637248	Not_Significant	0.112742	0.087089	0.195657	1636	0.50137	Not_Significant	-0.0228397	0.0591721	0.699554	1704	0.819477	Not_Significant
TREM2	t7014	Q9NZC2	Triggering receptor expressed on myeloid cells 2	0.0912561	0.032865	0.00552947	2698	0.0104634	Significant_Positive	0.0824453	0.0886181	0.352329	1656	0.602654	Not_Significant	0.282699	0.105032	0.00718463	1638	0.0883709	Not_Significant	-0.0837092	0.0722381	0.246703	1705	0.352842	Not_Significant
UCHL1	t7841	P09936	Ubiquitin carboxyl-terminal hydrolase isozyme L1	0.0248266	0.0346023	0.473137	2703	0.53885	Not_Significant	0.0687712	0.118489	0.561723	1660	0.767603	Not_Significant	-0.123642	0.13429	0.357335	1642	0.67018	Not_Significant	0.16631	0.0901016	0.0650942	1710	0.117744	Not_Significant
VCAM1	t7802	P19320	Vascular cell adhesion protein 1	0.0695208	0.0312497	0.026185	2694	0.0407691	Significant_Positive	0.215251	0.0881934	0.0147644	1655	0.0642078	Not_Significant	-0.0247491	0.0977016	0.800058	1638	0.911177	Not_Significant	0.0528123	0.0678801	0.436664	1703	0.553708	Not_Significant
VEGFA	t7798	P15692	Vascular endothelial growth factor A	-0.228138	0.0328847	4.99183e-12	2667	3.41108e-11	Significant_Negative	-0.166235	0.0887016	0.0610967	1640	0.178926	Not_Significant	-0.139786	0.0983231	0.155307	1624	0.46592	Not_Significant	-0.2663	0.0717213	0.000211506	1690	0.00102021	Significant_Negative
VEGFD	t22682	O43915	Vascular endothelial growth factor D	0.24738	0.0375435	5.35985e-11	2543	3.4698e-10	Significant_Positive	0.463008	0.113075	4.44142e-05	1581	0.000780422	Significant_Positive	0.256194	0.126206	0.0425299	1567	0.237781	Not_Significant	0.723559	0.0877436	3.33152e-16	1631	2.04888e-14	Significant_Positive
VGF	t9441	O15240	VGF nerve growth factor inducible	-0.0176583	0.0405536	0.663286	2628	0.734993	Not_Significant	0.0315556	0.119671	0.792056	1609	0.86215	Not_Significant	-0.0889352	0.13376	0.50622	1594	0.788165	Not_Significant	-0.0089932	0.0933114	0.923232	1659	0.972488	Not_Significant
VSNL1	t7785	P62760	Visinin-like protein 1	0.0640571	0.0360929	0.0760487	2660	0.108767	Not_Significant	-0.30152	0.104	0.00379099	1632	0.0274289	Significant_Negative	0.0809127	0.117693	0.491875	1615	0.777002	Not_Significant	-0.49585	0.0810854	1.19773e-09	1682	3.68303e-08	Significant_Negative
YWHAZ	t7758	P63104	14-3-3 protein zeta/delta	0.0456891	0.0308879	0.139208	2680	0.186115	Not_Significant	0.361058	0.10932	0.000977863	1651	0.00925209	Significant_Positive	-0.0106761	0.116236	0.92683	1634	0.963847	Not_Significant	0.407676	0.0911201	8.1861e-06	1700	6.29306e-05	Significant_Positive

## Sheet: ST2
ST2. Protein Effect Size Comparison Across Disease Pairs
	AD vs. DLB			AD vs. FTD			AD vs. PD			FTD vs. DLB			FTD vs. PD			DLB vs. PD
Protein	Estimate Difference	P_Value	FDR	Estimate Difference	P_Value	FDR	Estimate Difference	P_Value	FDR	Estimate Difference	P_Value	FDR	Estimate Difference	P_Value	FDR	Estimate Difference	P_Value	FDR
ACHE	0.33844	0.000873396	0.00712843	0.540749	1.44538e-06	3.55563e-05	0.823453	6.77928e-27	2.7795e-25	-0.202309	0.151365	0.477381	0.282705	0.0228326	0.084333	0.485013	2.37766e-05	0.000927354
AGRN	-0.170328	0.028853	0.114481	-0.274814	0.00212939	0.0291017	0.0869748	0.199629	0.33062	0.104486	0.348003	0.656433	0.361789	0.000535957	0.00470876	0.257303	0.00665085	0.0743686
ANXA5	-0.341081	3.86362e-05	0.000678893	-0.0915388	0.214009	0.51614	-0.351917	0.000220008	0.000966464	-0.249542	0.0172135	0.243843	-0.260378	0.0233116	0.084333	-0.0108363	0.928586	0.929712
APOE	0.0805851	0.488098	0.698094	-0.148479	0.257035	0.585469	0.258567	0.00606043	0.0201468	0.229064	0.168837	0.506512	0.407047	0.00737936	0.0336171	0.177982	0.201652	0.448535
ARSA	-0.271379	0.0049343	0.030346	-0.0203119	0.837483	0.932777	-0.392393	5.60237e-05	0.000287121	-0.251067	0.0606608	0.314792	-0.372081	0.00565234	0.0278095	-0.121014	0.361547	0.598896
Aβ38	0.201781	0.0341014	0.123375	0.0830066	0.426188	0.698871	-0.00779303	0.923359	0.955432	0.118774	0.374058	0.656433	-0.0907996	0.463594	0.655023	-0.209574	0.0716355	0.284231
Aβ40	0.22317	0.00634144	0.0339129	0.00793504	0.929986	0.977677	0.112085	0.123377	0.232041	0.215235	0.0591068	0.314792	0.10415	0.333792	0.528733	-0.111085	0.269973	0.503132
Aβ42	0.0260815	0.799168	0.883008	-0.20292	0.0725774	0.321948	-0.00844192	0.924884	0.955432	0.229001	0.11176	0.406875	0.194478	0.149907	0.307309	-0.0345235	0.784768	0.851624
BACE1	0.0845455	0.424375	0.636563	0.337095	0.00394615	0.0485377	0.126577	0.0854539	0.174372	-0.252549	0.0925497	0.392538	-0.210518	0.103899	0.260807	0.0420314	0.725054	0.822677
BASP1	0.217286	0.0826042	0.220877	0.264225	0.065991	0.321948	-0.00292357	0.976934	0.976934	-0.0469386	0.796543	0.951211	-0.267149	0.108458	0.263868	-0.22021	0.143982	0.3745
BDNF	-0.0965484	0.324992	0.554401	-0.095115	0.403286	0.698871	-0.491641	4.44879e-08	3.90858e-07	-0.0014334	0.991943	0.994603	-0.396526	0.00364374	0.020919	-0.395093	0.00138766	0.0213353
CALB2	-0.0247398	0.81127	0.883008	-0.027186	0.815681	0.932777	-0.0622713	0.420874	0.575194	0.00244627	0.987025	0.994603	-0.0350853	0.793008	0.894862	-0.0375316	0.759342	0.83392
CCL11	-0.0105809	0.914626	0.945369	0.0643107	0.559316	0.818998	0.0549209	0.49593	0.616155	-0.0748916	0.593085	0.8385	-0.00938985	0.941561	0.981965	0.0655018	0.580061	0.753732
CCL13	-0.252041	0.0270305	0.110951	-0.308716	0.0162314	0.130109	-0.164189	0.0782829	0.166263	0.0566755	0.729185	0.933065	0.144527	0.335294	0.528733	0.0878516	0.523885	0.749278
CCL17	-0.0677034	0.535628	0.741501	-0.0562787	0.645126	0.860127	-0.163785	0.0765173	0.166263	-0.0114247	0.941642	0.994603	-0.107506	0.457735	0.655023	-0.0960813	0.473561	0.693428
CCL2	-0.187235	0.113669	0.285332	-0.253452	0.0546216	0.305385	-0.048856	0.611416	0.717602	0.066217	0.694981	0.899818	0.204596	0.184381	0.343619	0.138379	0.332322	0.575713
CCL22	0.027753	0.794762	0.883008	-0.108269	0.365459	0.684213	0.371213	2.82271e-05	0.00016533	0.136022	0.3719	0.656433	0.479482	0.000631518	0.00498942	0.34346	0.00796416	0.0816326
CCL26	-0.111319	0.36328	0.572864	0.119837	0.38322	0.698871	0.168137	0.0864773	0.174372	-0.231156	0.188074	0.53798	0.0483008	0.762139	0.885919	0.279457	0.0570791	0.270028
CCL3	-0.0188472	0.836073	0.891102	-0.228968	0.0308061	0.189458	0.185829	0.0199978	0.0581836	0.210121	0.111174	0.406875	0.414798	0.000857675	0.00586078	0.204677	0.0675743	0.281635
CCL4	0.061928	0.595225	0.79579	0.0284452	0.822367	0.932777	0.140945	0.136623	0.250815	0.0334828	0.837954	0.976679	0.1125	0.450054	0.655023	0.0790173	0.57362	0.753732
CD40LG	-0.253433	0.0123879	0.0586045	-0.00164848	0.986251	0.987897	-0.226371	0.0289882	0.0758627	-0.251784	0.0605231	0.314792	-0.224722	0.0982436	0.257106	0.0270619	0.846686	0.890105
CD63	0.102552	0.329044	0.554401	-0.0216403	0.854177	0.93807	0.276693	0.00106772	0.00410407	0.124192	0.406655	0.669928	0.298333	0.0283272	0.0967848	0.174141	0.164416	0.396533
CHI3L1	-0.159315	0.135039	0.31942	-0.0936265	0.423405	0.698871	0.00542901	0.948549	0.964228	-0.0656889	0.663434	0.894829	0.0990555	0.466448	0.655023	0.164744	0.195333	0.444925
CHIT1	0.000890218	0.99361	0.997872	-0.161965	0.203717	0.503203	0.0273681	0.764155	0.854464	0.162855	0.311681	0.641198	0.189333	0.200513	0.35739	0.0264778	0.843528	0.890105
CNTN2	-0.031424	0.784083	0.883008	-0.126967	0.334141	0.673759	-0.130104	0.146467	0.261093	0.0955431	0.564653	0.830059	-0.00313674	0.983277	0.987303	-0.0986798	0.465285	0.689519
CRH	0.203022	0.099366	0.260043	0.190675	0.167297	0.457279	0.224134	0.0241658	0.0675545	0.0123466	0.944187	0.994603	0.0334591	0.835017	0.908913	0.0211125	0.88661	0.908776
CRP	-0.369659	0.00221609	0.0151433	-0.367303	0.00650157	0.0666411	-0.135899	0.15585	0.27385	-0.00235619	0.989084	0.994603	0.231404	0.137148	0.290849	0.233761	0.103492	0.356057
CSF2	0.0999333	0.362077	0.572864	-0.0355287	0.766742	0.9246	0.162889	0.0784002	0.166263	0.135462	0.378917	0.656433	0.198418	0.163156	0.317559	0.062956	0.638161	0.796901
CST3	-0.184769	0.0486548	0.152231	-0.0648658	0.552019	0.818052	-0.0595165	0.447085	0.586084	-0.119903	0.376744	0.656433	0.00534929	0.965998	0.981965	0.125253	0.26513	0.501708
CX3CL1	-0.198433	0.0495061	0.152231	-0.0446186	0.688491	0.860977	-0.0032184	0.965967	0.973885	-0.153814	0.284744	0.625421	0.0414002	0.744664	0.885919	0.195214	0.0987103	0.356057
CXCL1	-0.0366923	0.748796	0.883008	0.0994447	0.437505	0.698871	-0.0494262	0.612587	0.717602	-0.136137	0.404942	0.669928	-0.148871	0.327525	0.528733	-0.0127338	0.92797	0.929712
CXCL10	-0.118476	0.262484	0.489174	-0.202926	0.0875629	0.321948	0.101572	0.260608	0.390912	0.0844507	0.576231	0.833499	0.304498	0.0304876	0.101351	0.220047	0.0902791	0.336495
CXCL8	0.0393452	0.725029	0.883008	-0.196638	0.113089	0.339268	0.117965	0.201598	0.33062	0.235983	0.138861	0.461619	0.314603	0.0316817	0.102549	0.0786202	0.56381	0.753732
ENO2	-0.203216	0.0473857	0.152231	-0.0864701	0.456457	0.719797	-0.386661	4.07602e-05	0.000223961	-0.116746	0.424579	0.678224	-0.300191	0.0326869	0.103089	-0.183445	0.156655	0.393235
FABP3	-0.107279	0.173454	0.374295	-0.198387	0.0256637	0.175369	-0.0502862	0.470102	0.608658	0.0911082	0.413939	0.669928	0.148101	0.159273	0.315978	0.0569929	0.55617	0.753732
FCN2	-0.122407	0.322691	0.554401	-0.125786	0.356658	0.684213	0.25076	0.0104129	0.0328406	0.00337953	0.984677	0.994603	0.376546	0.0177452	0.0752639	0.373166	0.0117229	0.102008
FGF2	-0.140924	0.165702	0.363953	-0.17278	0.0938139	0.321948	-0.243371	0.0165071	0.0507592	0.0318563	0.816842	0.966073	-0.0705911	0.607493	0.77835	-0.102447	0.452423	0.678634
FLT1	0.032823	0.789185	0.883008	-0.143153	0.289321	0.624325	0.647311	5.25667e-11	8.08213e-10	0.175976	0.31137	0.641198	0.790465	5.38274e-07	3.31039e-05	0.614488	3.01578e-05	0.000927354
FOLR1	-0.331343	0.000260556	0.00394267	-0.166377	0.0897999	0.321948	-0.160779	0.0203406	0.0581836	-0.164966	0.192462	0.53802	0.00559859	0.960205	0.981965	0.170564	0.107107	0.356057
GDF15	-0.0278751	0.790844	0.883008	-0.171253	0.135391	0.396502	-0.107674	0.21949	0.346118	0.143378	0.331748	0.641198	0.0635793	0.639858	0.803087	-0.0797986	0.532669	0.753084
GDI1	0.0986878	0.350854	0.567829	0.0507457	0.671318	0.860127	-0.0436886	0.571461	0.689115	0.0479421	0.754402	0.937287	-0.0944344	0.484592	0.662275	-0.142376	0.247286	0.482796
GDNF	0.0505324	0.686624	0.883008	0.398629	0.00454761	0.0508506	0.025447	0.80362	0.874737	-0.348097	0.052289	0.314792	-0.373182	0.0230251	0.084333	-0.0250853	0.868357	0.905151
GFAP	0.10773	0.234206	0.449502	0.325321	0.00135799	0.0208792	0.550256	2.2032e-14	4.51657e-13	-0.217591	0.0925027	0.392538	0.224935	0.054787	0.153777	0.442526	3.99323e-05	0.000982335
GOT1	0.221061	0.0316485	0.121649	0.00175147	0.987897	0.987897	0.173823	0.0424044	0.106444	0.219309	0.135184	0.461619	0.172072	0.203393	0.35739	-0.0472375	0.704862	0.822677
HBA1	-0.249069	0.0202799	0.0890865	-0.0626871	0.622875	0.860127	-0.642414	4.16411e-11	7.31694e-10	-0.186381	0.237365	0.592837	-0.579726	0.000125331	0.00171285	-0.393345	0.00346949	0.0426747
HTT	-0.259303	0.000614139	0.0068672	-0.134299	0.068185	0.321948	-0.366132	0.000107812	0.000510034	-0.125004	0.200472	0.547957	-0.231833	0.0400067	0.123021	-0.106829	0.349742	0.597476
ICAM1	-0.0574666	0.574216	0.784761	-0.0152755	0.895402	0.950105	0.0131559	0.874687	0.935535	-0.0421911	0.77418	0.947781	0.0284314	0.83273	0.908913	0.0706225	0.56527	0.753732
IFNG	-0.165651	0.155477	0.347704	0.193683	0.147162	0.411386	0.082562	0.393112	0.555779	-0.359334	0.0332486	0.297748	-0.111121	0.475325	0.656909	0.248213	0.0790903	0.304003
IGF1R	-0.0293736	0.727994	0.883008	0.064358	0.485827	0.746959	0.0941154	0.12451	0.232041	-0.0937316	0.43249	0.682004	0.0297574	0.775428	0.885919	0.123489	0.204841	0.448535
IGFBP7	-0.0552808	0.487623	0.698094	-0.138947	0.113072	0.339268	0.0521812	0.434289	0.580625	0.0836661	0.449757	0.700254	0.191128	0.0604652	0.165272	0.107462	0.257799	0.495457
IL10	-0.052658	0.62676	0.82894	0.0732298	0.534183	0.801274	0.281596	0.00160987	0.00600042	-0.125888	0.409852	0.669928	0.208366	0.136435	0.290849	0.334254	0.0113372	0.102008
IL12p70	-0.0208327	0.854913	0.897511	0.128605	0.316465	0.648753	-0.0975126	0.288305	0.422556	-0.149438	0.359647	0.656433	-0.226118	0.127958	0.282624	-0.0766799	0.573587	0.753732
IL13	0.0643158	0.591992	0.79579	0.0618823	0.644259	0.860127	0.028037	0.772788	0.856333	0.00243352	0.988667	0.994603	-0.0338453	0.828389	0.908913	-0.0362788	0.801477	0.857232
IL15	-0.0331075	0.743981	0.883008	-0.0502268	0.650596	0.860127	0.13717	0.0963498	0.188112	0.0171192	0.904332	0.994603	0.187397	0.14842	0.307309	0.170278	0.161543	0.396533
IL16	-0.0752542	0.407327	0.618533	-0.108865	0.288439	0.624325	0.0260011	0.741794	0.837071	0.0336104	0.79621	0.951211	0.134866	0.269492	0.454075	0.101255	0.367945	0.598896
IL17A	-0.23192	0.0649528	0.190219	0.0546363	0.699981	0.860977	0.0767167	0.447902	0.586084	-0.286556	0.11247	0.406875	0.0220805	0.89315	0.94794	0.308636	0.0405619	0.218736
IL18	-0.252376	0.00610194	0.0339129	-0.0399432	0.664032	0.860127	-0.50353	4.32762e-08	3.90858e-07	-0.212432	0.0888522	0.392538	-0.463587	0.000203035	0.0022703	-0.251154	0.0442298	0.226678
IL1B	-0.14581	0.185566	0.381369	0.0256711	0.832439	0.932777	-0.312575	0.000871973	0.00345976	-0.171481	0.274438	0.625421	-0.338246	0.0204821	0.0839767	-0.166765	0.222825	0.467085
IL2	0.0192562	0.861027	0.897511	-0.110991	0.367139	0.684213	0.21856	0.0171377	0.0514132	0.130248	0.406353	0.669928	0.329551	0.0226798	0.084333	0.199304	0.135941	0.3745
IL33	-0.0871269	0.338049	0.554401	-0.0505802	0.6226	0.860127	-0.220477	0.00591185	0.0201468	-0.0365468	0.778259	0.947781	-0.169896	0.165234	0.317559	-0.13335	0.236672	0.469526
IL4	0.0416494	0.71108	0.883008	-0.0245836	0.841774	0.932777	-0.170839	0.076091	0.166263	0.066233	0.676578	0.894829	-0.146255	0.322379	0.528701	-0.212488	0.126341	0.3745
IL5	-0.155068	0.186532	0.381369	-0.22535	0.0829247	0.321948	0.0751044	0.434266	0.580625	0.0702823	0.673219	0.894829	0.300454	0.0486261	0.144793	0.230172	0.104552	0.356057
IL6	-0.250862	0.0270612	0.110951	-0.0427291	0.745457	0.907834	-0.0511326	0.571297	0.689115	-0.208133	0.209965	0.561428	-0.00840356	0.955659	0.981965	0.199729	0.140859	0.3745
IL6R	0.0357715	0.745701	0.883008	0.0320786	0.794665	0.932777	-0.101779	0.248869	0.380343	0.00369294	0.981214	0.994603	-0.133858	0.346528	0.539531	-0.137551	0.29418	0.518302
IL7	0.116466	0.274458	0.503855	-0.157904	0.190061	0.497394	-0.20194	0.0275379	0.0736339	0.27437	0.0728568	0.344669	-0.0440365	0.758049	0.885919	-0.318407	0.0154063	0.115028
IL9	0.0255103	0.814311	0.883008	0.179491	0.143054	0.4092	0.103497	0.25047	0.380343	-0.153981	0.322243	0.641198	-0.0759941	0.595688	0.77126	0.077987	0.553096	0.753732
KDR	-0.000338098	0.997872	0.997872	-0.0616054	0.662976	0.860127	-0.0642064	0.516618	0.63544	0.0612673	0.735832	0.933065	-0.00260097	0.987303	0.987303	-0.0638683	0.672285	0.818723
KLK6	-0.178881	0.0762616	0.208448	-0.00361557	0.974274	0.987897	0.111128	0.182167	0.307119	-0.175265	0.219679	0.569588	0.114743	0.380899	0.585632	0.290008	0.0169782	0.116018
MAPT	0.254017	0.00371855	0.0240727	0.246089	0.00941879	0.0891162	0.586782	1.20705e-14	2.96935e-13	0.00792752	0.947593	0.994603	0.340693	0.00246622	0.0151672	0.332765	0.00178516	0.0243972
MDH1	-0.182733	0.00766756	0.0392962	-0.0148109	0.862568	0.938901	-0.431341	7.63442e-07	5.21686e-06	-0.167922	0.0986693	0.404544	-0.41653	0.00029686	0.00298831	-0.248608	0.0158982	0.115028
MME	-0.12227	0.334136	0.554401	-0.335157	0.0180453	0.130563	0.0827954	0.418068	0.575194	0.212887	0.240991	0.592837	0.417953	0.0115605	0.0507836	0.205066	0.179422	0.416394
MSLN	-0.292923	0.00941336	0.0463138	-0.151415	0.226294	0.535273	0.0128795	0.885226	0.938645	-0.141508	0.378843	0.656433	0.164295	0.257944	0.440655	0.305803	0.023243	0.150468
NEFH	0.0733337	0.536533	0.741501	0.17193	0.204554	0.503203	-0.0519108	0.591991	0.706941	-0.0985959	0.566869	0.830059	-0.22384	0.156415	0.315394	-0.125244	0.383544	0.604819
NEFL	-0.0808963	0.322208	0.554401	-0.532684	1.35916e-08	4.17942e-07	0.0647214	0.32937	0.471075	0.451788	0.000132031	0.0162398	0.597406	3.30194e-08	4.06139e-06	0.145618	0.136637	0.3745
NGF	0.0356753	0.738508	0.883008	0.0511412	0.667204	0.860127	0.106837	0.21901	0.346118	-0.0154659	0.919422	0.994603	0.0556962	0.69006	0.84037	0.0711621	0.582785	0.753732
NPTX1	0.0237279	0.840389	0.891102	0.251158	0.0575642	0.307843	0.0115444	0.895798	0.941736	-0.22743	0.180206	0.527747	-0.239613	0.111669	0.264141	-0.0121835	0.929712	0.929712
NPTX2	-0.0246982	0.814012	0.883008	0.256186	0.0294977	0.189458	0.217096	0.007808	0.0252733	-0.280884	0.0614229	0.314792	-0.0390892	0.771941	0.885919	0.241795	0.0510578	0.251205
NPTXR	-0.147734	0.182008	0.381369	-0.096223	0.434261	0.698871	-0.26588	0.00208157	0.00753037	-0.0515108	0.744864	0.93488	-0.169657	0.233315	0.404194	-0.118146	0.370049	0.598896
NPY	0.234923	0.0477021	0.152231	-0.213397	0.0996324	0.321948	0.445927	1.92113e-06	1.24368e-05	0.448319	0.00711393	0.175003	0.659324	1.07542e-05	0.000330691	0.211005	0.132961	0.3745
NRGN	-0.341561	0.000496231	0.00610364	-0.0634411	0.518922	0.787993	-0.362176	0.000311131	0.00131963	-0.27812	0.03389	0.297748	-0.298735	0.0245721	0.0863533	-0.0206156	0.876518	0.90598
Oligo-SNCA	-0.300587	0.000288488	0.00394267	0.0714739	0.463177	0.721149	-0.397757	4.1879e-05	0.000223961	-0.37206	0.00194506	0.119621	-0.46923	0.000315838	0.00298831	-0.09717	0.417323	0.633713
PARK7	-0.172161	0.105553	0.27048	-0.024805	0.831663	0.932777	-0.609464	4.08414e-10	5.0235e-09	-0.147356	0.327176	0.641198	-0.584659	5.05744e-05	0.00111688	-0.437303	0.00130676	0.0213353
PDGFRB	-0.155122	0.190414	0.381369	0.0292013	0.825402	0.932777	0.0363064	0.699678	0.804303	-0.184323	0.275986	0.625421	0.00710506	0.962994	0.981965	0.191428	0.175483	0.415085
PDLIM5	-0.0981434	0.434974	0.644601	0.182099	0.195606	0.50124	0.0839304	0.4105	0.573767	-0.280242	0.119134	0.41867	-0.0981685	0.549725	0.727056	0.182074	0.229296	0.467085
PGF	0.130903	0.200069	0.390611	-0.209112	0.0672534	0.321948	0.236065	0.00488353	0.0171621	0.340015	0.0195077	0.243843	0.445177	0.00084467	0.00586078	0.105162	0.393182	0.611295
PGK1	-0.286093	3.02296e-06	0.000123941	-0.0691293	0.252845	0.585469	-0.477114	1.56477e-07	1.28311e-06	-0.216963	0.0065875	0.175003	-0.407984	9.29987e-05	0.00142986	-0.191021	0.068523	0.281635
POSTN	-0.215165	0.047062	0.152231	-0.203153	0.0902114	0.321948	-0.145456	0.0961792	0.188112	-0.0120123	0.937297	0.994603	0.0576975	0.677273	0.833046	0.0697097	0.588279	0.753732
PRDX6	-0.371138	3.38685e-05	0.000678893	-0.124603	0.187104	0.497394	-0.558301	2.74034e-09	2.80885e-08	-0.246535	0.0467673	0.314792	-0.433698	0.00064903	0.00498942	-0.187163	0.129823	0.3745
PSEN1	-0.202728	0.0395608	0.139028	-0.179005	0.100332	0.321948	-0.159689	0.0458901	0.112069	-0.0237228	0.863934	0.993121	0.0193161	0.878102	0.947425	0.0430389	0.713042	0.822677
pSNCA-129	-0.262257	3.82962e-05	0.000678893	-0.0610087	0.388512	0.698871	-0.480908	2.6959e-07	2.07247e-06	-0.201248	0.0218313	0.244114	-0.419899	0.00016133	0.00198436	-0.218651	0.0409019	0.218736
pTau-181	0.313922	0.000885297	0.00712843	0.608265	2.17671e-09	8.92452e-08	0.766161	7.7297e-22	2.37688e-20	-0.294343	0.0243615	0.249705	0.157897	0.190409	0.349557	0.45224	7.89898e-05	0.00161929
pTau-217	0.689378	3.54379e-14	4.35886e-12	1.00965	3.04166e-24	3.74124e-22	1.19934	1.83908e-59	2.26207e-57	-0.320276	0.0118438	0.242799	0.189685	0.100719	0.258093	0.509961	2.55674e-06	0.00015724
pTau-231	0.464808	1.37492e-07	8.45574e-06	0.713034	5.27412e-14	3.24358e-12	1.01306	5.9134e-42	3.63674e-40	-0.248225	0.0403769	0.314792	0.300022	0.007175	0.0336171	0.548247	2.37444e-07	2.92056e-05
pTDP43-409	0.154046	0.140773	0.3267	0.0088018	0.939019	0.978455	0.101882	0.181327	0.307119	0.145245	0.323307	0.641198	0.0930805	0.468634	0.655023	-0.0521642	0.661544	0.813699
PTN	0.230158	0.0598867	0.17966	0.223658	0.0998647	0.321948	0.110551	0.208194	0.336946	0.00649997	0.970431	0.994603	-0.113107	0.460655	0.655023	-0.119607	0.39759	0.611295
REST	-0.0671614	0.471424	0.690299	-0.211617	0.0406434	0.238054	-0.0265261	0.723708	0.824222	0.144455	0.271077	0.625421	0.18509	0.119852	0.273247	0.0406353	0.712639	0.822677
RUVBL2	-0.171151	0.0751415	0.208448	-0.0774868	0.430149	0.698871	-0.125411	0.182274	0.307119	-0.0936643	0.470915	0.724032	-0.0479245	0.708813	0.854745	0.0457398	0.718247	0.822677
S100A12	-0.101848	0.286087	0.51748	-0.181781	0.102081	0.321948	-0.150115	0.105707	0.203155	0.0799335	0.566869	0.830059	0.0316662	0.818194	0.908913	-0.0482673	0.700342	0.822677
S100B	0.0043291	0.968515	0.984523	-0.00282698	0.9818	0.987897	-0.0636136	0.481673	0.610781	0.00715609	0.963857	0.994603	-0.0607866	0.675481	0.833046	-0.0679427	0.610124	0.773662
SAA1	-0.370124	0.000927276	0.00712843	-0.064261	0.604523	0.860127	-0.172582	0.0547754	0.12712	-0.305863	0.0553346	0.314792	-0.108321	0.45542	0.655023	0.197542	0.142635	0.3745
SFRP1	0.036708	0.774131	0.883008	-0.0546368	0.699432	0.860977	0.205165	0.0543862	0.12712	0.0913448	0.614565	0.849343	0.259801	0.119962	0.273247	0.168457	0.279377	0.505344
SFTPD	-0.106273	0.381603	0.586715	-0.0177844	0.896034	0.950105	0.0684371	0.47886	0.610781	-0.0884887	0.61165	0.849343	0.0862216	0.585258	0.765817	0.17471	0.230096	0.467085
SLIT2	-0.0481534	0.643487	0.84201	0.0939038	0.411881	0.698871	0.175824	0.0308768	0.0791218	-0.142057	0.332955	0.641198	0.0819204	0.533847	0.71373	0.223978	0.0680505	0.281635
SMOC1	-0.172009	0.15176	0.345675	0.10698	0.420895	0.698871	-0.103521	0.288575	0.422556	-0.27899	0.105926	0.406875	-0.210502	0.18212	0.343619	0.0684879	0.641408	0.796901
SNAP25	0.265271	0.0139812	0.0636923	0.41412	0.000593453	0.0104278	0.308748	0.000366456	0.00150247	-0.148849	0.333632	0.641198	-0.105372	0.451214	0.655023	0.0434776	0.736335	0.823357
SNCA	-0.27752	1.44877e-05	0.000445497	-0.0216317	0.781645	0.932777	-0.531564	1.92955e-09	2.15758e-08	-0.255888	0.00574222	0.175003	-0.509932	4.36777e-06	0.000179079	-0.254044	0.01244	0.102008
SNCB	0.107558	0.378246	0.586715	-0.141057	0.313319	0.648753	0.167301	0.0863193	0.174372	0.248615	0.159354	0.490013	0.308358	0.0550097	0.153777	0.059743	0.681251	0.821508
SOD1	-0.280189	0.000694331	0.00711689	-0.0387727	0.693928	0.860977	-0.403411	9.86218e-06	6.06524e-05	-0.241416	0.0436051	0.314792	-0.364638	0.00374161	0.020919	-0.123222	0.278626	0.505344
SQSTM1	-0.178541	0.0341036	0.123375	-0.229019	0.0169247	0.130109	-0.05024	0.492641	0.616155	0.0504787	0.671965	0.894829	0.178779	0.109409	0.263868	0.128301	0.207858	0.448535
TAFA5	-0.125961	0.131388	0.316876	-0.363906	0.000180565	0.00370158	0.0918256	0.225387	0.350919	0.237945	0.0470663	0.314792	0.455732	6.9511e-05	0.00122141	0.217787	0.0348491	0.204116
TARDBP	-0.241835	0.00108116	0.00782252	-0.188342	0.0141096	0.123963	-0.354059	6.71122e-05	0.000330192	-0.0534929	0.582772	0.833499	-0.165718	0.128675	0.282624	-0.112225	0.294969	0.518302
TEK	0.121518	0.237542	0.449502	0.116167	0.304215	0.645145	0.0794303	0.322451	0.466606	0.00535057	0.970617	0.994603	-0.0367371	0.77788	0.885919	-0.0420876	0.729039	0.822677
TIMP3	-0.0259125	0.818397	0.883008	-0.211635	0.0977746	0.321948	-0.191526	0.0464676	0.112069	0.185722	0.25172	0.60709	0.0201085	0.893992	0.94794	-0.165614	0.231644	0.467085
TNF	-0.0796043	0.297996	0.53121	-0.0803405	0.364625	0.684213	0.12822	0.0774481	0.166263	0.000736122	0.994603	0.994603	0.20856	0.0494416	0.144793	0.207824	0.030843	0.189684
TREM1	-0.106537	0.192235	0.381369	-0.152444	0.095759	0.321948	-0.016863	0.796871	0.874737	0.0459077	0.692423	0.899818	0.135581	0.197849	0.35739	0.0896737	0.354642	0.597548
TREM2	0.00881082	0.925729	0.948872	-0.191443	0.0819397	0.321948	0.174965	0.0274804	0.0736339	0.200253	0.145057	0.469528	0.366408	0.00404875	0.021652	0.166154	0.146146	0.3745
UCHL1	-0.0439446	0.721836	0.883008	0.148469	0.284341	0.624325	-0.141483	0.14268	0.258084	-0.192413	0.282646	0.625421	-0.289952	0.072977	0.195134	-0.0975387	0.512302	0.741331
VCAM1	-0.145731	0.119348	0.293596	0.0942699	0.358089	0.684213	0.0167085	0.823075	0.888054	-0.240001	0.0682362	0.335722	-0.0775614	0.514431	0.69533	0.162439	0.144404	0.3745
VEGFA	-0.0619038	0.512876	0.7251	-0.0883525	0.394107	0.698871	0.0381614	0.628625	0.729443	0.0264487	0.841691	0.976679	0.126514	0.298555	0.496246	0.100065	0.380363	0.604819
VEGFD	-0.215628	0.0703266	0.201167	-0.00881322	0.946635	0.978455	-0.476179	6.05683e-07	4.38229e-06	-0.206815	0.222278	0.569588	-0.467366	0.00236142	0.0151672	-0.260551	0.0686916	0.281635
VGF	-0.0492138	0.696917	0.883008	0.0712769	0.610087	0.860127	-0.00866507	0.932129	0.955432	-0.120491	0.502008	0.762309	-0.079942	0.624015	0.791277	0.0405488	0.78931	0.851624
VSNL1	0.365577	0.000897397	0.00712843	-0.0168556	0.891092	0.950105	0.559907	2.81901e-10	3.85264e-09	0.382432	0.0148938	0.243843	0.576763	5.44819e-05	0.00111688	0.19433	0.140588	0.3745
YWHAZ	-0.315369	0.0055007	0.0322184	0.0563652	0.639315	0.860127	-0.361987	0.000168326	0.000766818	-0.371734	0.0198246	0.243843	-0.418352	0.00461776	0.023666	-0.0466177	0.74324	0.82359

## Sheet: ttest
ST2. T-test Results Summary
Protein	p_value_AD vs. DLB	p_value_AD vs. FTD	p_value_AD vs. PD	p_value_FTD vs. DLB	p_value_FTD vs. PD	p_value_DLB vs. PD	p_adj_AD vs. DLB	p_adj_AD vs. FTD	p_adj_AD vs. PD	p_adj_FTD vs. DLB	p_adj_FTD vs. PD	p_adj_DLB vs. PD
pTau-217	3.54379e-14	3.04166e-24	1.83908e-59	0.0118438	0.100719	2.55674e-06	4.35886e-12	3.74124e-22	2.26207e-57	0.242799	0.258093	0.00015724
pTau-231	1.37492e-07	5.27412e-14	5.9134e-42	0.0403769	0.007175	2.37444e-07	8.45574e-06	3.24358e-12	3.63674e-40	0.314792	0.0336171	2.92056e-05
PGK1	3.02296e-06	0.252845	1.56477e-07	0.0065875	9.29987e-05	0.068523	0.000123941	0.585469	1.28311e-06	0.175003	0.00142986	0.281635
SNCA	1.44877e-05	0.781645	1.92955e-09	0.00574222	4.36777e-06	0.01244	0.000445497	0.932777	2.15758e-08	0.175003	0.000179079	0.102008
PRDX6	3.38685e-05	0.187104	2.74034e-09	0.0467673	0.00064903	0.129823	0.000678893	0.497394	2.80885e-08	0.314792	0.00498942	0.3745
pSNCA-129	3.82962e-05	0.388512	2.6959e-07	0.0218313	0.00016133	0.0409019	0.000678893	0.698871	2.07247e-06	0.244114	0.00198436	0.218736
ANXA5	3.86362e-05	0.214009	0.000220008	0.0172135	0.0233116	0.928586	0.000678893	0.51614	0.000966464	0.243843	0.084333	0.929712
FOLR1	0.000260556	0.0897999	0.0203406	0.192462	0.960205	0.107107	0.00394267	0.321948	0.0581836	0.53802	0.981965	0.356057
Oligo-SNCA	0.000288488	0.463177	4.1879e-05	0.00194506	0.000315838	0.417323	0.00394267	0.721149	0.000223961	0.119621	0.00298831	0.633713
NRGN	0.000496231	0.518922	0.000311131	0.03389	0.0245721	0.876518	0.00610364	0.787993	0.00131963	0.297748	0.0863533	0.90598
HTT	0.000614139	0.068185	0.000107812	0.200472	0.0400067	0.349742	0.0068672	0.321948	0.000510034	0.547957	0.123021	0.597476
SOD1	0.000694331	0.693928	9.86218e-06	0.0436051	0.00374161	0.278626	0.00711689	0.860977	6.06524e-05	0.314792	0.020919	0.505344
ACHE	0.000873396	1.44538e-06	6.77928e-27	0.151365	0.0228326	2.37766e-05	0.00712843	3.55563e-05	2.7795e-25	0.477381	0.084333	0.000927354
pTau-181	0.000885297	2.17671e-09	7.7297e-22	0.0243615	0.190409	7.89898e-05	0.00712843	8.92452e-08	2.37688e-20	0.249705	0.349557	0.00161929
VSNL1	0.000897397	0.891092	2.81901e-10	0.0148938	5.44819e-05	0.140588	0.00712843	0.950105	3.85264e-09	0.243843	0.00111688	0.3745
SAA1	0.000927276	0.604523	0.0547754	0.0553346	0.45542	0.142635	0.00712843	0.860127	0.12712	0.314792	0.655023	0.3745
TARDBP	0.00108116	0.0141096	6.71122e-05	0.582772	0.128675	0.294969	0.00782252	0.123963	0.000330192	0.833499	0.282624	0.518302
CRP	0.00221609	0.00650157	0.15585	0.989084	0.137148	0.103492	0.0151433	0.0666411	0.27385	0.994603	0.290849	0.356057
MAPT	0.00371855	0.00941879	1.20705e-14	0.947593	0.00246622	0.00178516	0.0240727	0.0891162	2.96935e-13	0.994603	0.0151672	0.0243972
ARSA	0.0049343	0.837483	5.60237e-05	0.0606608	0.00565234	0.361547	0.030346	0.932777	0.000287121	0.314792	0.0278095	0.598896
YWHAZ	0.0055007	0.639315	0.000168326	0.0198246	0.00461776	0.74324	0.0322184	0.860127	0.000766818	0.243843	0.023666	0.82359
IL18	0.00610194	0.664032	4.32762e-08	0.0888522	0.000203035	0.0442298	0.0339129	0.860127	3.90858e-07	0.392538	0.0022703	0.226678
Aβ40	0.00634144	0.929986	0.123377	0.0591068	0.333792	0.269973	0.0339129	0.977677	0.232041	0.314792	0.528733	0.503132
MDH1	0.00766756	0.862568	7.63442e-07	0.0986693	0.00029686	0.0158982	0.0392962	0.938901	5.21686e-06	0.404544	0.00298831	0.115028
MSLN	0.00941336	0.226294	0.885226	0.378843	0.257944	0.023243	0.0463138	0.535273	0.938645	0.656433	0.440655	0.150468
CD40LG	0.0123879	0.986251	0.0289882	0.0605231	0.0982436	0.846686	0.0586045	0.987897	0.0758627	0.314792	0.257106	0.890105
SNAP25	0.0139812	0.000593453	0.000366456	0.333632	0.451214	0.736335	0.0636923	0.0104278	0.00150247	0.641198	0.655023	0.823357
HBA1	0.0202799	0.622875	4.16411e-11	0.237365	0.000125331	0.00346949	0.0890865	0.860127	7.31694e-10	0.592837	0.00171285	0.0426747
CCL13	0.0270305	0.0162314	0.0782829	0.729185	0.335294	0.523885	0.110951	0.130109	0.166263	0.933065	0.528733	0.749278
IL6	0.0270612	0.745457	0.571297	0.209965	0.955659	0.140859	0.110951	0.907834	0.689115	0.561428	0.981965	0.3745
AGRN	0.028853	0.00212939	0.199629	0.348003	0.000535957	0.00665085	0.114481	0.0291017	0.33062	0.656433	0.00470876	0.0743686
GOT1	0.0316485	0.987897	0.0424044	0.135184	0.203393	0.704862	0.121649	0.987897	0.106444	0.461619	0.35739	0.822677
Aβ38	0.0341014	0.426188	0.923359	0.374058	0.463594	0.0716355	0.123375	0.698871	0.955432	0.656433	0.655023	0.284231
SQSTM1	0.0341036	0.0169247	0.492641	0.671965	0.109409	0.207858	0.123375	0.130109	0.616155	0.894829	0.263868	0.448535
PSEN1	0.0395608	0.100332	0.0458901	0.863934	0.878102	0.713042	0.139028	0.321948	0.112069	0.993121	0.947425	0.822677
POSTN	0.047062	0.0902114	0.0961792	0.937297	0.677273	0.588279	0.152231	0.321948	0.188112	0.994603	0.833046	0.753732
ENO2	0.0473857	0.456457	4.07602e-05	0.424579	0.0326869	0.156655	0.152231	0.719797	0.000223961	0.678224	0.103089	0.393235
NPY	0.0477021	0.0996324	1.92113e-06	0.00711393	1.07542e-05	0.132961	0.152231	0.321948	1.24368e-05	0.175003	0.000330691	0.3745
CST3	0.0486548	0.552019	0.447085	0.376744	0.965998	0.26513	0.152231	0.818052	0.586084	0.656433	0.981965	0.501708
CX3CL1	0.0495061	0.688491	0.965967	0.284744	0.744664	0.0987103	0.152231	0.860977	0.973885	0.625421	0.885919	0.356057
PTN	0.0598867	0.0998647	0.208194	0.970431	0.460655	0.39759	0.17966	0.321948	0.336946	0.994603	0.655023	0.611295
IL17A	0.0649528	0.699981	0.447902	0.11247	0.89315	0.0405619	0.190219	0.860977	0.586084	0.406875	0.94794	0.218736
VEGFD	0.0703266	0.946635	6.05683e-07	0.222278	0.00236142	0.0686916	0.201167	0.978455	4.38229e-06	0.569588	0.0151672	0.281635
RUVBL2	0.0751415	0.430149	0.182274	0.470915	0.708813	0.718247	0.208448	0.698871	0.307119	0.724032	0.854745	0.822677
KLK6	0.0762616	0.974274	0.182167	0.219679	0.380899	0.0169782	0.208448	0.987897	0.307119	0.569588	0.585632	0.116018
BASP1	0.0826042	0.065991	0.976934	0.796543	0.108458	0.143982	0.220877	0.321948	0.976934	0.951211	0.263868	0.3745
CRH	0.099366	0.167297	0.0241658	0.944187	0.835017	0.88661	0.260043	0.457279	0.0675545	0.994603	0.908913	0.908776
PARK7	0.105553	0.831663	4.08414e-10	0.327176	5.05744e-05	0.00130676	0.27048	0.932777	5.0235e-09	0.641198	0.00111688	0.0213353
CCL2	0.113669	0.0546216	0.611416	0.694981	0.184381	0.332322	0.285332	0.305385	0.717602	0.899818	0.343619	0.575713
VCAM1	0.119348	0.358089	0.823075	0.0682362	0.514431	0.144404	0.293596	0.684213	0.888054	0.335722	0.69533	0.3745
TAFA5	0.131388	0.000180565	0.225387	0.0470663	6.9511e-05	0.0348491	0.316876	0.00370158	0.350919	0.314792	0.00122141	0.204116
CHI3L1	0.135039	0.423405	0.948549	0.663434	0.466448	0.195333	0.31942	0.698871	0.964228	0.894829	0.655023	0.444925
pTDP43-409	0.140773	0.939019	0.181327	0.323307	0.468634	0.661544	0.3267	0.978455	0.307119	0.641198	0.655023	0.813699
SMOC1	0.15176	0.420895	0.288575	0.105926	0.18212	0.641408	0.345675	0.698871	0.422556	0.406875	0.343619	0.796901
IFNG	0.155477	0.147162	0.393112	0.0332486	0.475325	0.0790903	0.347704	0.411386	0.555779	0.297748	0.656909	0.304003
FGF2	0.165702	0.0938139	0.0165071	0.816842	0.607493	0.452423	0.363953	0.321948	0.0507592	0.966073	0.77835	0.678634
FABP3	0.173454	0.0256637	0.470102	0.413939	0.159273	0.55617	0.374295	0.175369	0.608658	0.669928	0.315978	0.753732
NPTXR	0.182008	0.434261	0.00208157	0.744864	0.233315	0.370049	0.381369	0.698871	0.00753037	0.93488	0.404194	0.598896
IL1B	0.185566	0.832439	0.000871973	0.274438	0.0204821	0.222825	0.381369	0.932777	0.00345976	0.625421	0.0839767	0.467085
IL5	0.186532	0.0829247	0.434266	0.673219	0.0486261	0.104552	0.381369	0.321948	0.580625	0.894829	0.144793	0.356057
PDGFRB	0.190414	0.825402	0.699678	0.275986	0.962994	0.175483	0.381369	0.932777	0.804303	0.625421	0.981965	0.415085
TREM1	0.192235	0.095759	0.796871	0.692423	0.197849	0.354642	0.381369	0.321948	0.874737	0.899818	0.35739	0.597548
PGF	0.200069	0.0672534	0.00488353	0.0195077	0.00084467	0.393182	0.390611	0.321948	0.0171621	0.243843	0.00586078	0.611295
GFAP	0.234206	0.00135799	2.2032e-14	0.0925027	0.054787	3.99323e-05	0.449502	0.0208792	4.51657e-13	0.392538	0.153777	0.000982335
TEK	0.237542	0.304215	0.322451	0.970617	0.77788	0.729039	0.449502	0.645145	0.466606	0.994603	0.885919	0.822677
CXCL10	0.262484	0.0875629	0.260608	0.576231	0.0304876	0.0902791	0.489174	0.321948	0.390912	0.833499	0.101351	0.336495
IL7	0.274458	0.190061	0.0275379	0.0728568	0.758049	0.0154063	0.503855	0.497394	0.0736339	0.344669	0.885919	0.115028
S100A12	0.286087	0.102081	0.105707	0.566869	0.818194	0.700342	0.51748	0.321948	0.203155	0.830059	0.908913	0.822677
TNF	0.297996	0.364625	0.0774481	0.994603	0.0494416	0.030843	0.53121	0.684213	0.166263	0.994603	0.144793	0.189684
NEFL	0.322208	1.35916e-08	0.32937	0.000132031	3.30194e-08	0.136637	0.554401	4.17942e-07	0.471075	0.0162398	4.06139e-06	0.3745
FCN2	0.322691	0.356658	0.0104129	0.984677	0.0177452	0.0117229	0.554401	0.684213	0.0328406	0.994603	0.0752639	0.102008
BDNF	0.324992	0.403286	4.44879e-08	0.991943	0.00364374	0.00138766	0.554401	0.698871	3.90858e-07	0.994603	0.020919	0.0213353
CD63	0.329044	0.854177	0.00106772	0.406655	0.0283272	0.164416	0.554401	0.93807	0.00410407	0.669928	0.0967848	0.396533
MME	0.334136	0.0180453	0.418068	0.240991	0.0115605	0.179422	0.554401	0.130563	0.575194	0.592837	0.0507836	0.416394
IL33	0.338049	0.6226	0.00591185	0.778259	0.165234	0.236672	0.554401	0.860127	0.0201468	0.947781	0.317559	0.469526
GDI1	0.350854	0.671318	0.571461	0.754402	0.484592	0.247286	0.567829	0.860127	0.689115	0.937287	0.662275	0.482796
CSF2	0.362077	0.766742	0.0784002	0.378917	0.163156	0.638161	0.572864	0.9246	0.166263	0.656433	0.317559	0.796901
CCL26	0.36328	0.38322	0.0864773	0.188074	0.762139	0.0570791	0.572864	0.698871	0.174372	0.53798	0.885919	0.270028
SNCB	0.378246	0.313319	0.0863193	0.159354	0.0550097	0.681251	0.586715	0.648753	0.174372	0.490013	0.153777	0.821508
SFTPD	0.381603	0.896034	0.47886	0.61165	0.585258	0.230096	0.586715	0.950105	0.610781	0.849343	0.765817	0.467085
IL16	0.407327	0.288439	0.741794	0.79621	0.269492	0.367945	0.618533	0.624325	0.837071	0.951211	0.454075	0.598896
BACE1	0.424375	0.00394615	0.0854539	0.0925497	0.103899	0.725054	0.636563	0.0485377	0.174372	0.392538	0.260807	0.822677
PDLIM5	0.434974	0.195606	0.4105	0.119134	0.549725	0.229296	0.644601	0.50124	0.573767	0.41867	0.727056	0.467085
REST	0.471424	0.0406434	0.723708	0.271077	0.119852	0.712639	0.690299	0.238054	0.824222	0.625421	0.273247	0.822677
IGFBP7	0.487623	0.113072	0.434289	0.449757	0.0604652	0.257799	0.698094	0.339268	0.580625	0.700254	0.165272	0.495457
APOE	0.488098	0.257035	0.00606043	0.168837	0.00737936	0.201652	0.698094	0.585469	0.0201468	0.506512	0.0336171	0.448535
VEGFA	0.512876	0.394107	0.628625	0.841691	0.298555	0.380363	0.7251	0.698871	0.729443	0.976679	0.496246	0.604819
CCL17	0.535628	0.645126	0.0765173	0.941642	0.457735	0.473561	0.741501	0.860127	0.166263	0.994603	0.655023	0.693428
NEFH	0.536533	0.204554	0.591991	0.566869	0.156415	0.383544	0.741501	0.503203	0.706941	0.830059	0.315394	0.604819
ICAM1	0.574216	0.895402	0.874687	0.77418	0.83273	0.56527	0.784761	0.950105	0.935535	0.947781	0.908913	0.753732
IL13	0.591992	0.644259	0.772788	0.988667	0.828389	0.801477	0.79579	0.860127	0.856333	0.994603	0.908913	0.857232
CCL4	0.595225	0.822367	0.136623	0.837954	0.450054	0.57362	0.79579	0.932777	0.250815	0.976679	0.655023	0.753732
IL10	0.62676	0.534183	0.00160987	0.409852	0.136435	0.0113372	0.82894	0.801274	0.00600042	0.669928	0.290849	0.102008
SLIT2	0.643487	0.411881	0.0308768	0.332955	0.533847	0.0680505	0.84201	0.698871	0.0791218	0.641198	0.71373	0.281635
GDNF	0.686624	0.00454761	0.80362	0.052289	0.0230251	0.868357	0.883008	0.0508506	0.874737	0.314792	0.084333	0.905151
VGF	0.696917	0.610087	0.932129	0.502008	0.624015	0.78931	0.883008	0.860127	0.955432	0.762309	0.791277	0.851624
IL4	0.71108	0.841774	0.076091	0.676578	0.322379	0.126341	0.883008	0.932777	0.166263	0.894829	0.528701	0.3745
UCHL1	0.721836	0.284341	0.14268	0.282646	0.072977	0.512302	0.883008	0.624325	0.258084	0.625421	0.195134	0.741331
CXCL8	0.725029	0.113089	0.201598	0.138861	0.0316817	0.56381	0.883008	0.339268	0.33062	0.461619	0.102549	0.753732
IGF1R	0.727994	0.485827	0.12451	0.43249	0.775428	0.204841	0.883008	0.746959	0.232041	0.682004	0.885919	0.448535
NGF	0.738508	0.667204	0.21901	0.919422	0.69006	0.582785	0.883008	0.860127	0.346118	0.994603	0.84037	0.753732
IL15	0.743981	0.650596	0.0963498	0.904332	0.14842	0.161543	0.883008	0.860127	0.188112	0.994603	0.307309	0.396533
IL6R	0.745701	0.794665	0.248869	0.981214	0.346528	0.29418	0.883008	0.932777	0.380343	0.994603	0.539531	0.518302
CXCL1	0.748796	0.437505	0.612587	0.404942	0.327525	0.92797	0.883008	0.698871	0.717602	0.669928	0.528733	0.929712
SFRP1	0.774131	0.699432	0.0543862	0.614565	0.119962	0.279377	0.883008	0.860977	0.12712	0.849343	0.273247	0.505344
CNTN2	0.784083	0.334141	0.146467	0.564653	0.983277	0.465285	0.883008	0.673759	0.261093	0.830059	0.987303	0.689519
FLT1	0.789185	0.289321	5.25667e-11	0.31137	5.38274e-07	3.01578e-05	0.883008	0.624325	8.08213e-10	0.641198	3.31039e-05	0.000927354
GDF15	0.790844	0.135391	0.21949	0.331748	0.639858	0.532669	0.883008	0.396502	0.346118	0.641198	0.803087	0.753084
CCL22	0.794762	0.365459	2.82271e-05	0.3719	0.000631518	0.00796416	0.883008	0.684213	0.00016533	0.656433	0.00498942	0.0816326
Aβ42	0.799168	0.0725774	0.924884	0.11176	0.149907	0.784768	0.883008	0.321948	0.955432	0.406875	0.307309	0.851624
CALB2	0.81127	0.815681	0.420874	0.987025	0.793008	0.759342	0.883008	0.932777	0.575194	0.994603	0.894862	0.83392
NPTX2	0.814012	0.0294977	0.007808	0.0614229	0.771941	0.0510578	0.883008	0.189458	0.0252733	0.314792	0.885919	0.251205
IL9	0.814311	0.143054	0.25047	0.322243	0.595688	0.553096	0.883008	0.4092	0.380343	0.641198	0.77126	0.753732
TIMP3	0.818397	0.0977746	0.0464676	0.25172	0.893992	0.231644	0.883008	0.321948	0.112069	0.60709	0.94794	0.467085
CCL3	0.836073	0.0308061	0.0199978	0.111174	0.000857675	0.0675743	0.891102	0.189458	0.0581836	0.406875	0.00586078	0.281635
NPTX1	0.840389	0.0575642	0.895798	0.180206	0.111669	0.929712	0.891102	0.307843	0.941736	0.527747	0.264141	0.929712
IL12p70	0.854913	0.316465	0.288305	0.359647	0.127958	0.573587	0.897511	0.648753	0.422556	0.656433	0.282624	0.753732
IL2	0.861027	0.367139	0.0171377	0.406353	0.0226798	0.135941	0.897511	0.684213	0.0514132	0.669928	0.084333	0.3745
CCL11	0.914626	0.559316	0.49593	0.593085	0.941561	0.580061	0.945369	0.818998	0.616155	0.8385	0.981965	0.753732
TREM2	0.925729	0.0819397	0.0274804	0.145057	0.00404875	0.146146	0.948872	0.321948	0.0736339	0.469528	0.021652	0.3745
S100B	0.968515	0.9818	0.481673	0.963857	0.675481	0.610124	0.984523	0.987897	0.610781	0.994603	0.833046	0.773662
CHIT1	0.99361	0.203717	0.764155	0.311681	0.200513	0.843528	0.997872	0.503203	0.854464	0.641198	0.35739	0.890105
KDR	0.997872	0.662976	0.516618	0.735832	0.987303	0.672285	0.997872	0.860127	0.63544	0.933065	0.987303	0.818723

## Sheet: ST3
ST3. Cross-Disease Protein Significance Scores in Neurodegeneration
Protein	AD	PD	DLB	FTD	SUM	ABS SUM
Aβ38	-2	-2	-2	-2	-8	8
CCL2	2	2	2	2	8	8
NEFL	2	2	2	2	8	8
Aβ40	-2	-2	-2	-1	-7	7
Aβ42	-2	-2	-2	-1	-7	7
TEK	-2	-2	-2	-1	-7	7
VEGFD	2	2	2	1	7	7
ANXA5	-2	2	2	0	2	6
GFAP	2	0	2	2	6	6
GOT1	-2	-2	-2	0	-6	6
NPY	-2	-2	-2	0	-6	6
Oligo-SNCA	-2	2	1	-1	0	6
PRDX6	-2	2	2	0	2	6
pTau-217	2	-2	2	0	2	6
pTau-231	2	-2	2	0	2	6
BDNF	-2	1	-1	-1	-3	5
CSF2	-2	-2	-1	0	-5	5
HTT	-2	2	1	0	1	5
IL18	-2	2	1	0	1	5
MDH1	-2	2	0	-1	-1	5
NRGN	-2	2	1	0	1	5
PGF	-2	-2	-1	0	-5	5
PGK1	-2	2	1	0	1	5
SNCA	-2	2	0	-1	-1	5
TAFA5	-2	-2	0	1	-3	5
ACHE	2	-2	0	0	0	4
AGRN	-2	-2	0	0	-4	4
ARSA	0	2	2	0	4	4
CCL3	-2	-2	0	0	-4	4
CCL4	-2	-2	0	0	-4	4
CXCL10	-2	-2	0	0	-4	4
FLT1	-2	-2	0	0	-4	4
FOLR1	-2	0	2	0	0	4
HBA1	-2	2	0	0	0	4
IFNG	-2	-1	0	-1	-4	4
IGFBP7	-2	-2	0	0	-4	4
IL15	-2	-2	0	0	-4	4
IL2	-2	-2	0	0	-4	4
IL5	-2	-2	0	0	-4	4
IL7	-2	0	-2	0	-4	4
KLK6	-2	-2	0	0	-4	4
MAPT	2	-2	0	0	0	4
MME	-2	-2	0	0	-4	4
NPTXR	-2	0	-1	-1	-4	4
PARK7	-2	2	0	0	0	4
pSNCA-129	-2	2	0	0	0	4
pTau-181	2	-2	0	0	0	4
SLIT2	-2	-2	0	0	-4	4
TARDBP	-2	2	0	0	0	4
TNF	-2	-2	0	0	-4	4
VEGFA	-2	-2	0	0	-4	4
VSNL1	0	-2	-2	0	-4	4
YWHAZ	0	2	2	0	4	4
APOE	2	0	0	1	3	3
CCL13	0	1	1	1	3	3
CCL26	2	0	1	0	3	3
CD63	-1	-2	0	0	-3	3
CHIT1	2	0	0	1	3	3
CXCL1	-2	0	0	-1	-3	3
ENO2	-2	1	0	0	-1	3
NEFH	2	1	0	0	3	3
SOD1	-2	1	0	0	-1	3
TREM2	2	0	0	1	3	3
VCAM1	2	0	1	0	3	3
BACE1	2	0	0	0	2	2
CCL17	-2	0	0	0	-2	2
CCL22	0	-2	0	0	-2	2
CD40LG	0	1	1	0	2	2
CNTN2	-2	0	0	0	-2	2
CRH	2	0	0	0	2	2
CRP	-2	0	0	0	-2	2
CST3	-2	0	0	0	-2	2
FABP3	-2	0	0	0	-2	2
FCN2	0	-2	0	0	-2	2
ICAM1	-2	0	0	0	-2	2
IL10	0	-2	0	0	-2	2
IL12p70	-2	0	0	0	-2	2
IL13	-2	0	0	0	-2	2
IL16	-2	0	0	0	-2	2
IL1B	0	2	0	0	2	2
IL33	-2	0	0	0	-2	2
IL6R	-2	0	0	0	-2	2
KDR	-2	0	0	0	-2	2
MSLN	0	0	2	0	2	2
NPTX2	2	0	0	0	2	2
POSTN	-2	0	0	0	-2	2
PSEN1	-2	0	0	0	-2	2
PTN	2	0	0	0	2	2
REST	-2	0	0	0	-2	2
SAA1	0	0	2	0	2	2
SNAP25	2	0	0	0	2	2
SQSTM1	-2	0	0	0	-2	2
TIMP3	-2	0	0	0	-2	2
CX3CL1	0	0	1	0	1	1
CXCL8	0	-1	0	0	-1	1
FGF2	-1	0	0	0	-1	1
GDF15	-1	0	0	0	-1	1
GDNF	0	0	0	-1	-1	1
IL17A	0	0	1	0	1	1
IL4	-1	0	0	0	-1	1
IL9	0	0	0	-1	-1	1
NPTX1	0	0	0	-1	-1	1
RUVBL2	0	0	1	0	1	1
SFRP1	0	-1	0	0	-1	1
BASP1	0	0	0	0	0	0
CALB2	0	0	0	0	0	0
CCL11	0	0	0	0	0	0
CHI3L1	0	0	0	0	0	0
GDI1	0	0	0	0	0	0
IGF1R	0	0	0	0	0	0
IL6	0	0	0	0	0	0
NGF	0	0	0	0	0	0
PDGFRB	0	0	0	0	0	0
PDLIM5	0	0	0	0	0	0
pTDP43-409	0	0	0	0	0	0
S100A12	0	0	0	0	0	0
S100B	0	0	0	0	0	0
SFTPD	0	0	0	0	0	0
SMOC1	0	0	0	0	0	0
SNCB	0	0	0	0	0	0
TREM1	0	0	0	0	0	0
UCHL1	0	0	0	0	0	0
VGF	0	0	0	0	0	0

## Sheet: ST4
ST4. Differential Abundance Analysis across AD Phenotypes
				Amyloid PET						Tau PET						CSF Aß42/Aß40						CDR
Protein	AlamarTargetID	UniProtID	ProteinName	Estimate	SE	P_Value	Sample_Size	FDR	Significant	Estimate	SE	P_Value	Sample_Size	FDR	Significant	Estimate	SE	P_Value	Sample_Size	FDR	Significant	Estimate	SE	P_Value	Sample_Size	FDR	Significant
ACHE	t8246	P22303	Acetylcholinesterase	0.151726	0.0465232	0.0012368	306	0.0190159	Significant_Positive	0.15642	0.0580032	0.00751793	237	0.0924706	Not_Significant	-0.173923	0.0389365	9.80407e-06	511	0.00012059	Significant_Negative	0.376384	0.0372381	1.593e-23	2281	2.44924e-22	Significant_Positive
AGRN	t5479	O00468	Agrin	0.0081479	0.032756	0.803725	310	0.890615	Not_Significant	-0.029395	0.0360631	0.415824	246	0.812385	Not_Significant	-0.00376647	0.0253616	0.881997	528	0.977348	Not_Significant	-0.0724525	0.0253935	0.00436505	2425	0.00910001	Significant_Negative
ANXA5	t4870	P08758	Annexin A5	-0.0348489	0.0343782	0.311536	310	0.710355	Not_Significant	-0.0473353	0.0346398	0.173078	243	0.591348	Not_Significant	-0.00482762	0.0249302	0.84653	520	0.973114	Not_Significant	-0.00355002	0.0173211	0.837626	2436	0.865782	Not_Significant
APOE	t4725	P02649	Apolipoprotein E	0.0305817	0.0522578	0.55884	311	0.781106	Not_Significant	0.0625169	0.0611706	0.307824	242	0.802178	Not_Significant	-0.0693604	0.0437117	0.113178	522	0.374507	Not_Significant	0.113613	0.0350335	0.00119898	2414	0.00278254	Significant_Positive
ARSA	t4421	P15289	Arylsulfatase A	-0.0090578	0.0279384	0.746004	311	0.859547	Not_Significant	-0.019541	0.0303664	0.52051	246	0.818861	Not_Significant	0.0331829	0.0239003	0.165614	525	0.442838	Not_Significant	0.165241	0.0265011	5.30791e-10	2421	2.9676e-09	Significant_Positive
Aβ38	t22902	P05067	Amyloid-beta precursor protein	-0.0523446	0.0396118	0.187342	312	0.639291	Not_Significant	-0.00698426	0.0380841	0.854646	246	0.94037	Not_Significant	-0.00730437	0.0287128	0.799291	528	0.973114	Not_Significant	-0.285314	0.0292918	5.14851e-22	2409	7.03629e-21	Significant_Negative
Aβ40	t22903	P05067	Amyloid-beta precursor protein	-0.0245924	0.0337798	0.46716	311	0.77292	Not_Significant	-0.0294014	0.0298722	0.325994	245	0.802178	Not_Significant	0.0101397	0.0254347	0.69031	528	0.921744	Not_Significant	-0.203926	0.0268607	4.47706e-14	2413	3.44174e-13	Significant_Negative
Aβ42	t22690	P05067	Amyloid-beta precursor protein	-0.12569	0.0432005	0.00388856	309	0.0531436	Not_Significant	-0.06975	0.0365977	0.0578686	245	0.355892	Not_Significant	0.173455	0.0275206	6.26151e-10	524	1.10024e-08	Significant_Positive	-0.455979	0.030871	2.81089e-47	2354	8.64348e-46	Significant_Negative
BACE1	t12142	P56817	Beta-secretase 1	0.110811	0.048259	0.0223418	312	0.183203	Not_Significant	0.113468	0.0535055	0.0349795	245	0.286978	Not_Significant	-0.206444	0.0376524	6.53676e-08	526	1.00503e-06	Significant_Negative	0.0757517	0.0322882	0.0190506	2432	0.0330031	Significant_Positive
BASP1	t12453	P80723	Brain abundant membrane attached signal protein 1	-0.0505739	0.0580158	0.384064	302	0.748845	Not_Significant	-0.110661	0.0671733	0.100853	234	0.478138	Not_Significant	-0.0179795	0.0464927	0.69913	506	0.921744	Not_Significant	0.0288872	0.0365107	0.428909	2347	0.507267	Not_Significant
BDNF	t8399	P23560	Brain-derived neurotrophic factor	-0.0954241	0.0451711	0.0354506	313	0.272527	Not_Significant	-0.0911766	0.0412144	0.0278914	246	0.263896	Not_Significant	0.061052	0.032132	0.0579779	529	0.264121	Not_Significant	-0.253677	0.0313094	8.42186e-16	2455	7.3992e-15	Significant_Negative
CALB2	t7588	P22676	Calretinin	0.0700063	0.0476329	0.142673	311	0.60513	Not_Significant	0.00415204	0.052643	0.937202	242	0.976914	Not_Significant	-0.0470705	0.038719	0.224655	524	0.541132	Not_Significant	0.00898446	0.0274722	0.743667	2429	0.817948	Not_Significant
CCL11	t8333	P51671	Eotaxin	-0.111678	0.0440238	0.0116878	310	0.129095	Not_Significant	0.00870675	0.0449843	0.846693	244	0.94037	Not_Significant	-0.0161913	0.032268	0.616038	524	0.851378	Not_Significant	-0.0190042	0.0291912	0.515093	2399	0.592116	Not_Significant
CCL13	t8332	Q99616	C-C motif chemokine 13	-0.0964	0.0506283	0.0578477	309	0.355764	Not_Significant	-0.0161116	0.0528732	0.760844	245	0.919856	Not_Significant	0.0434992	0.0398179	0.275142	523	0.605346	Not_Significant	-0.0520435	0.0337744	0.123469	2414	0.17456	Not_Significant
CCL17	t8328	Q92583	C-C motif chemokine 17	-0.0347372	0.0538247	0.519168	311	0.77292	Not_Significant	-0.0169806	0.0547844	0.756866	245	0.919856	Not_Significant	0.0293639	0.0413316	0.477746	524	0.728268	Not_Significant	-0.103825	0.0326655	0.00149952	2412	0.00335348	Significant_Negative
CCL2	t8325	P13500	C-C motif chemokine 2	-0.0719348	0.0485964	0.139852	307	0.60513	Not_Significant	-0.0474384	0.0483027	0.327057	241	0.802178	Not_Significant	0.0696451	0.0392315	0.0764489	522	0.30333	Not_Significant	0.168082	0.0341988	9.48487e-07	2403	3.76335e-06	Significant_Positive
CCL22	t8321	O00626	C-C motif chemokine 22	-0.127364	0.047916	0.00828205	305	0.101869	Not_Significant	0.0764973	0.0550031	0.165602	242	0.581973	Not_Significant	0.0315378	0.0359925	0.381313	519	0.695337	Not_Significant	-0.0480554	0.0318611	0.131615	2403	0.183962	Not_Significant
CCL26	t8317	Q9Y258	C-C motif chemokine 26	-0.0720304	0.0455183	0.114594	308	0.542119	Not_Significant	-0.0405389	0.0500886	0.419126	244	0.812385	Not_Significant	0.0374191	0.0371486	0.314277	517	0.636206	Not_Significant	0.0637542	0.0347216	0.0664607	2358	0.103477	Not_Significant
CCL3	t8315	P10147	C-C motif chemokine 3	-0.0422929	0.0422504	0.317638	303	0.710355	Not_Significant	0.0230339	0.0446517	0.606439	241	0.868085	Not_Significant	0.0843651	0.0340371	0.013512	515	0.0977637	Not_Significant	-0.022045	0.0261377	0.399081	2372	0.476572	Not_Significant
CCL4	t10876	P13236	C-C motif chemokine ligand 4	-0.0329814	0.0541442	0.542911	294	0.781106	Not_Significant	-0.0492011	0.0581084	0.398047	233	0.812385	Not_Significant	0.0586107	0.0428629	0.172123	499	0.443653	Not_Significant	-0.0907807	0.0337794	0.00725105	2332	0.0143851	Significant_Negative
CD40LG	t7931	P29965	CD40 ligand	-0.0522503	0.0427924	0.223051	302	0.639291	Not_Significant	0.0466466	0.0460052	0.311662	239	0.802178	Not_Significant	-0.00197317	0.0325303	0.951657	510	0.991708	Not_Significant	0.00144394	0.0239946	0.952019	2395	0.967755	Not_Significant
CD63	t7189	P08962	CD63 antigen	-0.0289038	0.0487951	0.554059	308	0.781106	Not_Significant	0.0287866	0.0509376	0.572512	245	0.848421	Not_Significant	-0.00602617	0.0377182	0.873126	522	0.977348	Not_Significant	-0.0816522	0.0324366	0.0118908	2411	0.0218294	Significant_Negative
CHI3L1	t6758	P36222	Chitinase-3-like protein 1	0.0628839	0.0492501	0.202632	312	0.639291	Not_Significant	0.0168141	0.055596	0.762583	246	0.919856	Not_Significant	0.0281443	0.0372118	0.449795	527	0.71167	Not_Significant	0.0375546	0.0298304	0.208174	2430	0.278319	Not_Significant
CHIT1	t6748	Q13231	Chitotriosidase-1	0.0186804	0.0540262	0.729764	303	0.859547	Not_Significant	0.0732962	0.05544	0.187454	236	0.607691	Not_Significant	-0.0758563	0.0412434	0.0664771	503	0.281955	Not_Significant	0.15766	0.0333248	2.36724e-06	2344	9.09909e-06	Significant_Positive
CNTN2	t6491	Q02246	Contactin-2	-0.026666	0.0542726	0.623545	309	0.796264	Not_Significant	0.0455571	0.0594213	0.444035	243	0.812385	Not_Significant	0.0298523	0.0427703	0.485512	521	0.728268	Not_Significant	-0.117402	0.0345074	0.000679247	2426	0.00167095	Significant_Negative
CRH	t6352	P06850	Corticoliberin	0.038302	0.057523	0.506011	308	0.77292	Not_Significant	-0.0142918	0.0623123	0.818788	244	0.94037	Not_Significant	-0.0472931	0.0436677	0.279303	523	0.605346	Not_Significant	0.0681285	0.0360534	0.0589232	2424	0.0929174	Not_Significant
CRP	t6336	P02741	C-reactive protein	-0.0855127	0.0568142	0.133339	307	0.60513	Not_Significant	-0.1109	0.0641952	0.0853905	240	0.437626	Not_Significant	0.140691	0.0459066	0.002293	521	0.0235032	Significant_Positive	-0.101467	0.0360458	0.00491805	2419	0.010082	Significant_Negative
CSF2	t6271	P04141	Granulocyte-macrophage colony-stimulating factor	-0.0264054	0.0483128	0.585096	304	0.794922	Not_Significant	0.00803832	0.0443316	0.856272	239	0.94037	Not_Significant	0.0533906	0.0363289	0.142282	509	0.406994	Not_Significant	-0.144542	0.0329306	1.18693e-05	2386	3.74339e-05	Significant_Negative
CST3	t6205	P01034	Cystatin-C	0.0131809	0.0409446	0.747736	309	0.859547	Not_Significant	-0.0467672	0.0488262	0.339132	241	0.802178	Not_Significant	-0.000222165	0.0343078	0.994836	522	0.994836	Not_Significant	-0.135088	0.0301134	7.60379e-06	2379	2.52774e-05	Significant_Negative
CX3CL1	t8300	P78423	Fractalkine	-0.0110944	0.0440438	0.801291	311	0.890615	Not_Significant	-0.0377072	0.0451921	0.404902	245	0.812385	Not_Significant	-0.0177255	0.0349961	0.612722	526	0.851378	Not_Significant	0.0376386	0.0282025	0.182137	2427	0.246185	Not_Significant
CXCL1	t5070	P09341	Growth-regulated alpha protein	-0.0687238	0.056337	0.223492	300	0.639291	Not_Significant	-0.0417388	0.0572774	0.466912	238	0.812385	Not_Significant	0.107343	0.0445591	0.016352	512	0.111739	Not_Significant	-0.121732	0.0340724	0.000360341	2363	0.000943021	Significant_Negative
CXCL10	t8308	P02778	C-X-C motif chemokine 10	0.00873301	0.0491706	0.859153	304	0.903212	Not_Significant	0.0412968	0.0530768	0.43731	243	0.812385	Not_Significant	0.00843254	0.0394105	0.830658	519	0.973114	Not_Significant	-0.112558	0.0307894	0.000261938	2406	0.000715963	Significant_Negative
CXCL8	t4761	P10145	Interleukin-8, IL8	-0.0763624	0.0530825	0.151321	305	0.620416	Not_Significant	-0.0547528	0.0502793	0.277277	242	0.775116	Not_Significant	0.100638	0.0388464	0.0098512	520	0.0757311	Not_Significant	0.0144581	0.0304132	0.634555	2390	0.716057	Not_Significant
ENO2	t5444	P09104	Gamma-enolase	0.00869097	0.032959	0.792196	312	0.890615	Not_Significant	0.0117166	0.0315565	0.71075	245	0.919856	Not_Significant	0.0301297	0.0282864	0.287298	524	0.605346	Not_Significant	-0.0629169	0.0328659	0.0556975	2336	0.0889713	Not_Significant
FABP3	t5359	P05413	Fatty acid-binding protein, heart	-0.0296263	0.0392259	0.450665	312	0.77292	Not_Significant	0.0196298	0.0430168	0.648566	246	0.896333	Not_Significant	0.0834434	0.0308773	0.00710741	529	0.0582808	Not_Significant	-0.139532	0.0256312	5.73946e-08	2427	2.61464e-07	Significant_Negative
FCN2	t5331	Q15485	Ficolin-2	-0.0352772	0.0554097	0.524825	310	0.77292	Not_Significant	-0.00270396	0.0596228	0.963866	240	0.978281	Not_Significant	0.0412687	0.0432503	0.340436	524	0.654275	Not_Significant	-0.0325266	0.0352195	0.35582	2404	0.437658	Not_Significant
FGF2	t5316	P09038	Fibroblast growth factor 2	0.0769117	0.0453876	0.0911808	311	0.44861	Not_Significant	0.0426939	0.0485052	0.379644	244	0.812385	Not_Significant	-0.0342165	0.0340568	0.315517	522	0.636206	Not_Significant	-0.0338787	0.0270589	0.210678	2435	0.278638	Not_Significant
FLT1	t5274	P17948	Vascular endothelial growth factor receptor 1	0.0555486	0.0509873	0.276809	312	0.694847	Not_Significant	0.00892577	0.0543206	0.86962	246	0.946578	Not_Significant	-0.0139384	0.0398013	0.726329	529	0.921744	Not_Significant	-0.210831	0.0349252	1.81807e-09	2407	8.94488e-09	Significant_Negative
FOLR1	t5265	P15328	Folate receptor alpha	0.00385846	0.0387624	0.920774	312	0.928321	Not_Significant	-0.0135275	0.0439245	0.758372	244	0.919856	Not_Significant	-0.0926329	0.0332416	0.00552083	524	0.0485045	Significant_Negative	-0.0765179	0.0279183	0.0061744	2429	0.01245	Significant_Negative
GDF15	t5665	Q99988	Growth/differentiation factor 15	-0.0245275	0.0483507	0.612343	295	0.796264	Not_Significant	0.0594457	0.0512611	0.247409	232	0.707705	Not_Significant	-0.00141994	0.0384949	0.97059	502	0.991708	Not_Significant	-0.0879513	0.0305565	0.00403432	2347	0.00870563	Significant_Negative
GDI1	t5162	P31150	Rab GDP dissociation inhibitor alpha	0.0995585	0.0492313	0.0440276	309	0.285021	Not_Significant	-0.0108889	0.0451814	0.80976	244	0.94037	Not_Significant	-0.0474187	0.0347623	0.173133	524	0.443653	Not_Significant	-0.0542244	0.0301052	0.0718023	2410	0.110396	Not_Significant
GDNF	t5160	P39905	Glial cell line-derived neurotrophic factor	0.0331769	0.0611927	0.588113	299	0.794922	Not_Significant	-0.0814048	0.0636512	0.202176	243	0.607691	Not_Significant	0.0059799	0.0464168	0.897543	514	0.985694	Not_Significant	0.0494146	0.0366245	0.177394	2390	0.242439	Not_Significant
GFAP	t5158	P14136	Glial fibrillary acidic protein	0.278306	0.0416795	1.15118e-10	311	3.53987e-09	Significant_Positive	0.35104	0.0420177	5.38964e-15	245	2.20975e-13	Significant_Positive	-0.39477	0.0305582	2.57382e-33	527	1.05527e-31	Significant_Negative	0.53811	0.0279202	3.73911e-77	2443	2.29955e-75	Significant_Positive
GOT1	t5106	P17174	Aspartate aminotransferase, cytoplasmic	0.0314565	0.047919	0.512035	307	0.77292	Not_Significant	0.134711	0.0479186	0.00534436	245	0.0730396	Not_Significant	-0.0519658	0.0363457	0.15339	522	0.419265	Not_Significant	-0.146495	0.0313702	3.17946e-06	2415	1.15022e-05	Significant_Negative
HBA1	t12399	P69905	Hemoglobin subunit alpha	0.0616145	0.0514062	0.231663	298	0.647603	Not_Significant	0.093997	0.0599436	0.118259	232	0.519494	Not_Significant	0.00620299	0.0406398	0.878749	505	0.977348	Not_Significant	-0.208302	0.0338327	8.7035e-10	2354	4.65448e-09	Significant_Negative
HTT	t11654	P42858	Huntingtin	-0.0126825	0.024571	0.606121	310	0.796264	Not_Significant	0.00861674	0.0257147	0.737853	243	0.919856	Not_Significant	-0.00406811	0.0182627	0.823814	521	0.973114	Not_Significant	-0.113436	0.0211342	8.74614e-08	2429	3.84206e-07	Significant_Negative
ICAM1	t4906	P05362	Intercellular adhesion molecule 1	0.0803335	0.0435253	0.0659252	306	0.368582	Not_Significant	0.0195979	0.0492335	0.69095	239	0.919856	Not_Significant	0.0268761	0.035214	0.445685	514	0.71167	Not_Significant	-0.0540819	0.0301548	0.0730248	2374	0.11089	Not_Significant
IFNG	t4867	P01579	Interferon gamma	-0.046048	0.0568667	0.418744	297	0.757434	Not_Significant	-0.00719679	0.0611942	0.906483	236	0.961184	Not_Significant	0.0305918	0.0433448	0.480652	509	0.728268	Not_Significant	-0.0757568	0.0341972	0.0268345	2381	0.0458422	Significant_Negative
IGF1R	t4858	P08069	Insulin-like growth factor 1 receptor	0.0389182	0.0386687	0.314991	313	0.710355	Not_Significant	0.0305621	0.0417853	0.465242	246	0.812385	Not_Significant	-0.025389	0.0305449	0.40624	527	0.695337	Not_Significant	0.00292182	0.0254345	0.908553	2428	0.931266	Not_Significant
IGFBP7	t4847	Q16270	Insulin-like growth factor-binding protein 7	0.0107894	0.0358494	0.763646	312	0.869708	Not_Significant	0.0166241	0.0383053	0.664687	245	0.907397	Not_Significant	-0.0219196	0.0264151	0.407027	526	0.695337	Not_Significant	-0.11671	0.026689	1.27776e-05	2418	3.92912e-05	Significant_Negative
IL10	t4818	P22301	Interleukin-10	0.0613388	0.0478799	0.201156	304	0.639291	Not_Significant	-0.00978686	0.0475741	0.837189	241	0.94037	Not_Significant	-0.0297687	0.0394903	0.451303	517	0.71167	Not_Significant	-0.00942065	0.0289382	0.744798	2386	0.817948	Not_Significant
IL12p70	t4813	P29459|P29460	Interleukin-12 subunit beta|Interleukin-12 subunit alpha	0.0551638	0.0477231	0.248628	309	0.667798	Not_Significant	0.0488847	0.0557908	0.381808	241	0.812385	Not_Significant	-0.0660585	0.040705	0.105233	519	0.374507	Not_Significant	-0.0332136	0.0337479	0.325132	2406	0.403952	Not_Significant
IL13	t4808	P35225	Interleukin-13	-0.038008	0.0525576	0.470175	289	0.77292	Not_Significant	-0.117369	0.0605749	0.0539306	230	0.349129	Not_Significant	0.0839294	0.0423354	0.0479703	507	0.251614	Not_Significant	-0.131614	0.0348486	0.000162883	2334	0.000455332	Significant_Negative
IL15	t4806	P40933	Interleukin-15	-0.0379654	0.0468305	0.418175	309	0.757434	Not_Significant	-0.0917296	0.0471942	0.0531199	243	0.349129	Not_Significant	0.0315893	0.0372761	0.397144	520	0.695337	Not_Significant	-0.142898	0.0307845	3.63771e-06	2416	1.2784e-05	Significant_Negative
IL16	t4803	Q14005	Pro-interleukin-16	0.0584247	0.0425727	0.170986	304	0.639291	Not_Significant	-0.0225138	0.0465598	0.629161	240	0.889503	Not_Significant	0.0236631	0.035485	0.505176	508	0.739723	Not_Significant	-0.088507	0.0269265	0.00102726	2406	0.00242986	Significant_Negative
IL17A	t4802	Q16552	Interleukin-17A	0.0560072	0.0621236	0.368052	294	0.748845	Not_Significant	-0.0428558	0.0678765	0.528442	228	0.818861	Not_Significant	-0.0972873	0.0493172	0.0490954	494	0.251614	Not_Significant	0.109318	0.036813	0.00301301	2321	0.00661786	Significant_Positive
IL18	t4797	Q14116	Interleukin-18	-0.0438147	0.0308993	0.157221	310	0.623812	Not_Significant	-0.0524611	0.0294653	0.0762797	244	0.40793	Not_Significant	0.0376809	0.0241133	0.118746	521	0.374507	Not_Significant	0.0473026	0.0238853	0.047772	2410	0.078346	Not_Significant
IL1B	t4791	P01584	Interleukin-1 beta	0.0874472	0.0499288	0.0809169	299	0.414699	Not_Significant	-0.0390559	0.0526981	0.45937	237	0.812385	Not_Significant	0.0321133	0.0401574	0.424272	507	0.705208	Not_Significant	-0.00906815	0.0298558	0.761359	2356	0.821466	Not_Significant
IL2	t4782	P60568	Interleukin-2	0.00937504	0.0484439	0.84668	307	0.900314	Not_Significant	-0.0438978	0.0503103	0.3838	242	0.812385	Not_Significant	0.0333787	0.0384111	0.38526	521	0.695337	Not_Significant	-0.0778258	0.0325958	0.0170354	2411	0.0299336	Significant_Negative
IL33	t10319	O95760	Interleukin 33	-0.0198618	0.0406965	0.625869	310	0.796264	Not_Significant	0.0125485	0.0429251	0.770286	244	0.919856	Not_Significant	-0.0198972	0.0306264	0.51619	524	0.742801	Not_Significant	-0.047247	0.0278319	0.0897154	2403	0.132952	Not_Significant
IL4	t4771	P05112	Interleukin-4	0.0233324	0.0544494	0.668586	303	0.839144	Not_Significant	-0.0790714	0.0541358	0.145469	239	0.542204	Not_Significant	0.0141894	0.0406063	0.726904	513	0.921744	Not_Significant	-0.0629639	0.0322529	0.0510314	2408	0.0825904	Not_Significant
IL5	t4769	P05113	Interleukin-5	-0.0737647	0.0541858	0.174425	308	0.639291	Not_Significant	-0.0596841	0.0622462	0.338625	241	0.802178	Not_Significant	0.0976547	0.0449322	0.0302085	519	0.185782	Not_Significant	-0.151191	0.0346171	1.30983e-05	2416	3.92949e-05	Significant_Negative
IL6	t4767	P05231	Interleukin-6	-0.0109661	0.0517059	0.832185	305	0.900314	Not_Significant	-0.0728495	0.0578189	0.208929	242	0.611863	Not_Significant	0.0386643	0.04238	0.362023	522	0.67468	Not_Significant	0.0098367	0.0315646	0.755343	2397	0.821466	Not_Significant
IL6R	t4766	P08887	Interleukin-6 receptor subunit alpha	0.0633779	0.0506085	0.211423	308	0.639291	Not_Significant	0.0216692	0.0510038	0.671326	244	0.907397	Not_Significant	-0.0489787	0.0394997	0.215548	522	0.530247	Not_Significant	-0.170595	0.033843	4.98384e-07	2398	2.04337e-06	Significant_Negative
IL7	t4763	P13232	Interleukin-7	-0.072036	0.0559844	0.199169	311	0.639291	Not_Significant	-0.109936	0.0535457	0.0411444	246	0.316297	Not_Significant	0.0788896	0.0408466	0.0539791	528	0.264121	Not_Significant	-0.243854	0.0322618	5.72565e-14	2449	4.14267e-13	Significant_Negative
IL9	t4760	P15248	Interleukin-9	0.0482423	0.0469667	0.305165	309	0.710355	Not_Significant	-0.111039	0.0488373	0.0238785	244	0.244755	Not_Significant	0.0528996	0.0394876	0.180947	524	0.454213	Not_Significant	-0.0507515	0.0328195	0.122143	2420	0.17456	Not_Significant
KDR	t4678	P35968	Vascular endothelial growth factor receptor 2	0.0420234	0.0582443	0.471176	299	0.77292	Not_Significant	-0.00932482	0.0655685	0.887036	233	0.957066	Not_Significant	0.00526461	0.0465864	0.910071	499	0.990608	Not_Significant	-0.0513208	0.0355963	0.149509	2338	0.206625	Not_Significant
KLK6	t4650	Q92876	Kallikrein-6	-0.0168925	0.0406284	0.677862	312	0.842192	Not_Significant	-0.029824	0.0427619	0.486201	246	0.818861	Not_Significant	0.000644365	0.0314182	0.983645	529	0.991708	Not_Significant	-0.238305	0.0311686	2.97221e-14	2437	2.43721e-13	Significant_Negative
MAPT	t4480	P10636	Microtubule-associated protein tau	0.232486	0.0425692	9.83546e-08	310	2.41952e-06	Significant_Positive	0.204111	0.0421192	2.27786e-06	243	5.60353e-05	Significant_Positive	-0.268686	0.0328719	2.31205e-15	524	4.7397e-14	Significant_Negative	0.201464	0.0288991	4.03244e-12	2431	2.47995e-11	Significant_Positive
MDH1	t4456	P40925	Malate dehydrogenase, cytoplasmic	-0.0257261	0.0269998	0.341437	309	0.724083	Not_Significant	0.000980148	0.0325709	0.976018	246	0.978281	Not_Significant	0.0262435	0.0244648	0.283903	522	0.605346	Not_Significant	-0.176504	0.0239634	2.40779e-13	2422	1.64532e-12	Significant_Negative
MME	t10563	P08473	Membrane metalloendopeptidase	-0.00476771	0.0583044	0.934882	306	0.934882	Not_Significant	0.077458	0.0602129	0.199568	241	0.607691	Not_Significant	0.151784	0.0442317	0.000648342	521	0.00724964	Significant_Positive	-0.114067	0.0358587	0.00148613	2436	0.00335348	Significant_Negative
MSLN	t4380	Q13421	Mesothelin	-0.00626479	0.0481759	0.896621	311	0.924769	Not_Significant	-0.080728	0.054745	0.141626	246	0.542204	Not_Significant	0.00340934	0.0414509	0.934479	528	0.99087	Not_Significant	-0.0357041	0.0327939	0.276374	2445	0.350454	Not_Significant
NEFH	t4306	P12036	Neurofilament heavy polypeptide	0.0346474	0.0532999	0.516153	310	0.77292	Not_Significant	0.091283	0.0619312	0.141808	246	0.542204	Not_Significant	-0.0703205	0.0420666	0.0951963	525	0.365911	Not_Significant	0.0853474	0.0338308	0.0117066	2442	0.0218168	Significant_Positive
NEFL	t4305	P07196	Neurofilament light polypeptide	0.142654	0.0370615	0.000144518	310	0.0025394	Significant_Positive	0.160673	0.0381178	3.54142e-05	245	0.000622278	Significant_Positive	-0.15676	0.0303436	3.41296e-07	525	4.66438e-06	Significant_Negative	0.366658	0.0252873	9.64711e-46	2418	2.37319e-44	Significant_Positive
NGF	t4292	P01138	Beta-nerve growth factor	0.0368778	0.0521561	0.480073	307	0.77292	Not_Significant	-0.0158081	0.0505652	0.754837	245	0.919856	Not_Significant	-0.0355666	0.0382436	0.352802	525	0.667611	Not_Significant	-0.0077509	0.0299672	0.795931	2411	0.838059	Not_Significant
NPTX1	t4260	Q15818	Neuronal pentraxin-1	0.0206908	0.0519944	0.69095	312	0.849868	Not_Significant	-0.0356945	0.0551065	0.517782	243	0.818861	Not_Significant	-0.0171434	0.0420203	0.683456	526	0.921744	Not_Significant	-0.0294062	0.0336322	0.382016	2419	0.465228	Not_Significant
NPTX2	t4259	P47972	Neuronal pentraxin-2	0.0508564	0.0446101	0.255175	310	0.667798	Not_Significant	0.0931592	0.0513159	0.0707147	245	0.39536	Not_Significant	-0.0729286	0.0367092	0.0474866	524	0.251614	Not_Significant	0.0912074	0.0318181	0.00418589	2430	0.00887698	Significant_Positive
NPTXR	t4258	O95502	Neuronal pentraxin receptor	-0.125376	0.0505335	0.0136442	308	0.129095	Not_Significant	-0.148439	0.057638	0.0106184	244	0.118732	Not_Significant	0.0968268	0.0406213	0.0175007	525	0.113294	Not_Significant	-0.424523	0.0315076	5.97367e-40	2421	1.2246e-38	Significant_Negative
NPY	t10413	P01303	Neuropeptide Y	-0.0857289	0.0463447	0.065376	291	0.368582	Not_Significant	0.0023084	0.0433345	0.957563	240	0.978281	Not_Significant	0.0234524	0.0363719	0.519357	506	0.742801	Not_Significant	-0.151348	0.035901	2.59194e-05	2179	7.59068e-05	Significant_Negative
NRGN	t4242	Q92686	Neurogranin	-0.0427588	0.0399702	0.285579	308	0.702524	Not_Significant	0.0375047	0.0424115	0.377436	241	0.812385	Not_Significant	-0.00247366	0.0297188	0.933697	520	0.99087	Not_Significant	-0.126323	0.0268391	2.66056e-06	2414	9.91662e-06	Significant_Negative
Oligo-SNCA	t22904	P37840	Alpha-synuclein	0.0237926	0.0352997	0.500825	303	0.77292	Not_Significant	0.011217	0.038115	0.768802	234	0.919856	Not_Significant	-0.00611681	0.0286684	0.83113	504	0.973114	Not_Significant	-0.0930519	0.0256676	0.00029476	2367	0.000788162	Significant_Negative
PARK7	t7285	Q99497	Protein/nucleic acid deglycase DJ-1	0.0214645	0.0393058	0.58541	306	0.794922	Not_Significant	-0.00169746	0.0381869	0.964582	245	0.978281	Not_Significant	0.0178245	0.0317052	0.574228	521	0.811839	Not_Significant	-0.00652571	0.029816	0.826773	2388	0.861806	Not_Significant
PDGFRB	t4104	P09619	Platelet-derived growth factor receptor beta	0.040545	0.0549158	0.460889	313	0.77292	Not_Significant	0.0978175	0.0601054	0.104957	246	0.478138	Not_Significant	-0.0636885	0.0441262	0.149528	529	0.417997	Not_Significant	-0.0419829	0.0350531	0.231152	2448	0.302465	Not_Significant
PDLIM5	t18697	Q96HC4	PDZ and LIM domain 5	-0.135079	0.056638	0.0177211	297	0.155693	Not_Significant	-0.0436411	0.0615208	0.478835	229	0.81801	Not_Significant	-0.0169039	0.0466961	0.717507	504	0.921744	Not_Significant	0.000849007	0.0368566	0.981624	2359	0.988402	Not_Significant
PGF	t4075	P49763	Placenta growth factor	0.0421552	0.0475578	0.376098	312	0.748845	Not_Significant	0.1065	0.0502239	0.0349974	244	0.286978	Not_Significant	-0.00948528	0.0370919	0.798265	526	0.973114	Not_Significant	-0.0494498	0.0304795	0.104849	2428	0.153529	Not_Significant
PGK1	t4074	P00558	Phosphoglycerate kinase 1	-0.00522487	0.0231205	0.821368	306	0.900314	Not_Significant	0.0206583	0.0221551	0.352061	242	0.812385	Not_Significant	0.000380174	0.015512	0.980457	512	0.991708	Not_Significant	-0.0977436	0.0183056	1.01924e-07	2412	4.32299e-07	Significant_Negative
POSTN	t7173	Q15063	Periostin	-0.0239204	0.0490246	0.625955	308	0.796264	Not_Significant	0.0677835	0.0515245	0.189578	246	0.607691	Not_Significant	-0.0267547	0.0362745	0.461116	521	0.717941	Not_Significant	-0.116867	0.033706	0.000535269	2365	0.00134363	Significant_Negative
PRDX6	t7232	P30041	Peroxiredoxin-6	-0.0284452	0.0336398	0.398449	311	0.753988	Not_Significant	-0.0378888	0.0393743	0.33689	244	0.802178	Not_Significant	0.00929884	0.0284407	0.743833	525	0.933586	Not_Significant	0.0270301	0.0252142	0.283817	2440	0.356219	Not_Significant
pSNCA-129	t22911	P37840	Alpha-synuclein	-0.00830924	0.0242458	0.732058	306	0.859547	Not_Significant	-0.00229612	0.0264139	0.930802	243	0.976914	Not_Significant	0.00561823	0.0189098	0.766506	517	0.952326	Not_Significant	-0.133756	0.0218476	1.07393e-09	2418	5.50387e-09	Significant_Negative
PSEN1	t11852	P49768	Presenilin 1	0.032453	0.0486776	0.505495	298	0.77292	Not_Significant	-0.018496	0.0486146	0.70395	239	0.919856	Not_Significant	0.00757265	0.0387311	0.845068	499	0.973114	Not_Significant	-0.123031	0.0275422	8.30462e-06	2377	2.68807e-05	Significant_Negative
pTau-181	t22716	P10636	Microtubule-associated protein tau	0.325956	0.0441941	1.5564e-12	311	6.38123e-11	Significant_Positive	0.303415	0.0428355	1.59385e-11	243	4.90108e-10	Significant_Positive	-0.331425	0.0336926	4.73189e-21	525	1.45506e-19	Significant_Negative	0.314434	0.0298035	1.7861e-25	2435	3.13843e-24	Significant_Positive
pTau-217	t22717	P10636	Microtubule-associated protein tau	0.578985	0.0376043	4.90379e-40	313	6.03166e-38	Significant_Positive	0.55083	0.0427841	3.44098e-29	246	4.23241e-27	Significant_Positive	-0.655265	0.0334799	2.08936e-64	529	2.56991e-62	Significant_Negative	0.740346	0.0304298	2.95592e-117	2448	3.63578e-115	Significant_Positive
pTau-231	t22714	P10636	Microtubule-associated protein tau	0.454057	0.0381071	3.91897e-27	311	2.41017e-25	Significant_Positive	0.40615	0.0398007	1.6741e-20	243	1.02957e-18	Significant_Positive	-0.465977	0.0298844	3.08851e-45	525	1.89943e-43	Significant_Negative	0.495906	0.0293764	1.51863e-60	2438	6.22638e-59	Significant_Positive
pTDP43-409	t22718	Q13148	TAR DNA-binding protein 43	0.00507818	0.0442668	0.908747	301	0.924769	Not_Significant	-0.0356965	0.047929	0.457159	238	0.812385	Not_Significant	-0.0612332	0.0388557	0.115682	503	0.374507	Not_Significant	0.0242514	0.0283861	0.393002	2373	0.473914	Not_Significant
PTN	t3829	P21246	Pleiotrophin	0.00732093	0.0586307	0.900713	310	0.924769	Not_Significant	0.0369758	0.0625449	0.554954	245	0.83904	Not_Significant	-0.090522	0.047424	0.0568436	523	0.264121	Not_Significant	0.086195	0.0340391	0.0113967	2416	0.0215661	Significant_Positive
REST	t12930	Q13127	RE1 silencing transcription factor	0.0610995	0.0499686	0.222384	305	0.639291	Not_Significant	-0.0336423	0.0507986	0.508442	243	0.818861	Not_Significant	-0.032117	0.0376172	0.393628	512	0.695337	Not_Significant	-0.102869	0.0290799	0.000411681	2400	0.00105493	Significant_Negative
RUVBL2	t22144	Q9Y230	RuvB like AAA ATPase 2	-0.0306376	0.0339949	0.368176	309	0.748845	Not_Significant	0.0182157	0.0311585	0.55936	245	0.83904	Not_Significant	-0.0500412	0.0268697	0.0631206	521	0.27728	Not_Significant	-0.00598495	0.023285	0.797178	2437	0.838059	Not_Significant
S100A12	t8367	P80511	Protein S100-A12	0.0495901	0.050944	0.331125	307	0.714533	Not_Significant	0.0106558	0.051022	0.834745	246	0.94037	Not_Significant	-0.0388804	0.0401593	0.33342	523	0.650963	Not_Significant	-0.0079077	0.0268629	0.768498	2449	0.821959	Not_Significant
S100B	t10466	P04271	S100 calcium binding protein B	0.034257	0.0542011	0.527848	304	0.77292	Not_Significant	-0.0368643	0.0572156	0.520004	242	0.818861	Not_Significant	0.0431272	0.0407471	0.290369	516	0.605346	Not_Significant	-0.0386589	0.0330065	0.241615	2391	0.312828	Not_Significant
SAA1	t8355	P0DJI8	Serum amyloid A-1 protein	0.00578646	0.0509951	0.909733	308	0.924769	Not_Significant	-0.00139601	0.0512234	0.978281	241	0.978281	Not_Significant	0.00604116	0.0405664	0.881675	521	0.977348	Not_Significant	0.0348509	0.031211	0.264267	2411	0.338592	Not_Significant
SFRP1	t8254	Q8N474	Secreted frizzled-related protein 1	0.018463	0.0569284	0.74593	295	0.859547	Not_Significant	0.0321987	0.0622904	0.605725	231	0.868085	Not_Significant	-0.0692877	0.0440974	0.11678	490	0.374507	Not_Significant	-0.0192603	0.0368315	0.601074	2253	0.684556	Not_Significant
SFTPD	t8244	P35247	Pulmonary surfactant-associated protein D	0.0570053	0.0519976	0.273806	312	0.694847	Not_Significant	0.0721323	0.0564509	0.202564	245	0.607691	Not_Significant	-0.0674221	0.0423515	0.111999	527	0.374507	Not_Significant	0.0263531	0.0345682	0.445924	2432	0.522368	Not_Significant
SLIT2	t8186	O94813	Slit homolog 2 protein	0.102672	0.0412026	0.0132486	305	0.129095	Not_Significant	0.0404141	0.047177	0.392505	243	0.812385	Not_Significant	0.0502482	0.033417	0.133276	523	0.390308	Not_Significant	-0.0481992	0.031166	0.122109	2370	0.17456	Not_Significant
SMOC1	t6650	Q9H4F8	SPARC-related modular calcium-binding protein 1	0.0656942	0.0512126	0.200582	300	0.639291	Not_Significant	-0.0380644	0.0524737	0.468938	238	0.812385	Not_Significant	-0.0476037	0.0402712	0.237728	513	0.551709	Not_Significant	0.000455912	0.0313602	0.988402	2361	0.988402	Not_Significant
SNAP25	t8174	P60880	Synaptosomal-associated protein 25	0.220314	0.0544383	6.61585e-05	304	0.00135625	Significant_Positive	0.173862	0.0571162	0.00260131	240	0.0399951	Significant_Positive	-0.353631	0.0392651	4.25187e-18	516	1.04596e-16	Significant_Negative	0.0843492	0.0327152	0.00998812	2405	0.0195006	Significant_Positive
SNCA	t8172	P37840	Alpha-synuclein	0.00497377	0.0261145	0.849076	309	0.900314	Not_Significant	-0.0166839	0.0263091	0.526587	246	0.818861	Not_Significant	-0.0159982	0.0204349	0.434051	527	0.71167	Not_Significant	-0.170224	0.0236464	8.0645e-13	2437	5.2207e-12	Significant_Negative
SNCB	t13489	Q16143	Synuclein beta	0.0593103	0.057565	0.303698	303	0.710355	Not_Significant	0.0629033	0.0607544	0.301569	239	0.802178	Not_Significant	0.00226112	0.0457756	0.960623	514	0.991708	Not_Significant	0.0740347	0.0362198	0.0410602	2366	0.0682487	Not_Significant
SOD1	t8158	P00441	Superoxide dismutase [Cu-Zn]	-0.0303188	0.0309507	0.328078	307	0.714533	Not_Significant	-0.0459524	0.0326342	0.16041	243	0.580308	Not_Significant	-0.0163898	0.0244396	0.50276	522	0.739723	Not_Significant	-0.235574	0.0266889	2.03548e-18	2404	2.08636e-17	Significant_Negative
SQSTM1	t8126	Q13501	Sequestosome-1	-0.0852674	0.0416503	0.0415071	306	0.285021	Not_Significant	-0.0359511	0.0411219	0.382875	240	0.812385	Not_Significant	0.0623049	0.0304759	0.041426	517	0.242638	Not_Significant	-0.109084	0.0270968	5.85938e-05	2370	0.000167606	Significant_Negative
TAFA5	t6509	Q7Z5A7	Chemokine-like protein TAFA-5	-0.0299365	0.0347488	0.389643	307	0.748845	Not_Significant	-0.0203812	0.0326121	0.532593	246	0.818861	Not_Significant	-0.00929764	0.0260087	0.720876	526	0.921744	Not_Significant	-0.156357	0.0282912	3.61685e-08	2398	1.71105e-07	Significant_Negative
TARDBP	t8050	Q13148	TAR DNA-binding protein 43	-0.0301882	0.0237745	0.205137	310	0.639291	Not_Significant	-0.0296703	0.0200744	0.14072	245	0.542204	Not_Significant	-0.0207471	0.0178722	0.24624	518	0.56088	Not_Significant	-0.168256	0.0203576	2.26893e-16	2436	2.14675e-15	Significant_Negative
TEK	t8018	Q02763	Angiopoietin-1 receptor	0.0503796	0.0436931	0.2498	311	0.667798	Not_Significant	-0.0178051	0.0467507	0.70365	246	0.919856	Not_Significant	0.0516542	0.0340403	0.129761	527	0.390308	Not_Significant	-0.0785702	0.0305454	0.0101634	2428	0.0195328	Significant_Negative
TIMP3	t7981	P35625	Metalloproteinase inhibitor 3	-0.042477	0.0543537	0.435127	307	0.77292	Not_Significant	-0.00716358	0.0567965	0.899739	241	0.961184	Not_Significant	0.00112595	0.0429921	0.979116	519	0.991708	Not_Significant	-0.21277	0.0336221	2.94581e-10	2420	1.7254e-09	Significant_Negative
TNF	t7958	P01375	Tumor necrosis factor	0.022093	0.0367776	0.548477	309	0.781106	Not_Significant	0.0538231	0.0347294	0.122516	245	0.519638	Not_Significant	0.043653	0.027019	0.106784	522	0.374507	Not_Significant	-0.0619293	0.0250475	0.013487	2410	0.0240421	Significant_Negative
TREM1	t7015	Q9NP99	Triggering receptor expressed on myeloid cells 1	-0.0346932	0.0416741	0.405785	311	0.756235	Not_Significant	-0.0182925	0.0390682	0.640053	246	0.894619	Not_Significant	0.0026047	0.0305417	0.932069	525	0.99087	Not_Significant	-0.0630256	0.0252086	0.0124794	2430	0.022573	Significant_Negative
TREM2	t7014	Q9NZC2	Triggering receptor expressed on myeloid cells 2	-0.0287983	0.0427408	0.500956	311	0.77292	Not_Significant	0.0109872	0.0440533	0.80326	244	0.94037	Not_Significant	-0.0413731	0.0343357	0.228771	522	0.541132	Not_Significant	0.0974013	0.0290638	0.000816623	2443	0.0019695	Significant_Positive
UCHL1	t7841	P09936	Ubiquitin carboxyl-terminal hydrolase isozyme L1	0.0186849	0.0554374	0.736313	313	0.859547	Not_Significant	0.0450443	0.0589231	0.445345	246	0.812385	Not_Significant	-0.0667614	0.0440578	0.130298	528	0.390308	Not_Significant	0.0135306	0.03316	0.683281	2447	0.764033	Not_Significant
VCAM1	t7802	P19320	Vascular cell adhesion protein 1	0.0746006	0.0420332	0.0769211	313	0.411361	Not_Significant	0.0934853	0.0465517	0.0457423	246	0.330959	Not_Significant	-0.097291	0.0348174	0.00539214	528	0.0485045	Significant_Negative	0.0610127	0.028099	0.0300012	2437	0.05055	Not_Significant
VEGFA	t7798	P15692	Vascular endothelial growth factor A	-0.0083398	0.0423911	0.844168	307	0.900314	Not_Significant	-0.0659367	0.040376	0.1038	240	0.478138	Not_Significant	-0.012172	0.0319675	0.703538	522	0.921744	Not_Significant	-0.274132	0.0288981	5.54711e-21	2413	6.82295e-20	Significant_Negative
VEGFD	t22682	O43915	Vascular endothelial growth factor D	0.0230358	0.0474843	0.627948	301	0.796264	Not_Significant	0.0195605	0.0379735	0.606954	244	0.868085	Not_Significant	0.0280357	0.0344398	0.415996	518	0.700925	Not_Significant	0.293005	0.0324192	3.27356e-19	2330	3.66043e-18	Significant_Positive
VGF	t9441	O15240	VGF nerve growth factor inducible	-0.0207929	0.0609912	0.733409	301	0.859547	Not_Significant	0.11907	0.0642172	0.0649821	238	0.380609	Not_Significant	-0.0110118	0.0476402	0.817295	514	0.973114	Not_Significant	-0.0256969	0.0370065	0.487508	2374	0.565693	Not_Significant
VSNL1	t7785	P62760	Visinin-like protein 1	0.0405639	0.0462599	0.381257	307	0.748845	Not_Significant	0.220556	0.0499697	1.55398e-05	239	0.000318566	Significant_Positive	-0.0693122	0.0386391	0.0734295	518	0.301061	Not_Significant	0.0582467	0.0325886	0.0740095	2409	0.111014	Not_Significant
YWHAZ	t7758	P63104	14-3-3 protein zeta/delta	0.0977178	0.0482766	0.0438287	311	0.285021	Not_Significant	-0.0105048	0.0468766	0.822875	244	0.94037	Not_Significant	0.0375806	0.0379445	0.322433	527	0.639666	Not_Significant	0.140308	0.0310451	6.49653e-06	2430	2.21965e-05	Significant_Positive

## Sheet: ST5
ST5. Protein Effect Size Differences Across AD Phenotypes
	Amyloid PET vs. Tau PET			Amyloid PET vs. Aβ42/40			Amyloid PET vs. CDR			Tau PET vs. Aβ42/40			Tau PET vs. CDR			Aβ42/40 vs. CDR
Protein	Estimate Difference	P_Value	FDR	Estimate Difference	P_Value	FDR	Estimate Difference	P_Value	FDR	Estimate Difference	P_Value	FDR	Estimate Difference	P_Value	FDR	Estimate Difference	P_Value	FDR
pTau-217	0.0281552	0.621102	0.964827	1.23425	1.04607e-132	1.28666e-130	-0.161361	0.000850894	0.00498381	1.2061	3.37193e-109	4.14747e-107	-0.189516	0.000306549	0.0017955	-1.39561	6.06896e-209	7.46482e-207
pTau-231	0.0479064	0.384622	0.964827	0.920034	1.76671e-80	1.08653e-78	-0.0418488	0.384435	0.543512	0.872127	9.60869e-69	5.90935e-67	-0.0897552	0.0696137	0.164663	-0.961882	1.35206e-116	8.31516e-115
GFAP	-0.0727338	0.219088	0.964827	0.673076	8.99213e-39	3.68677e-37	-0.259804	2.23325e-07	9.15633e-06	0.74581	9.91135e-47	4.06366e-45	-0.187071	0.000208767	0.00142657	-0.932881	1.78454e-112	7.3166e-111
Aβ42	-0.0559402	0.323145	0.964827	-0.299145	5.21392e-09	8.0164e-08	0.330289	4.95664e-10	6.09667e-08	-0.243205	1.08878e-07	1.67401e-06	0.386229	7.21902e-16	8.8794e-14	0.629434	2.62383e-52	8.06829e-51
pTau-181	0.0225403	0.714192	0.964827	0.657381	2.75617e-32	8.47523e-31	0.0115217	0.828871	0.849593	0.634841	2.32687e-31	7.15512e-30	-0.0110186	0.83277	0.920839	-0.645859	9.49906e-47	2.33677e-45
NEFL	-0.0180188	0.734669	0.964827	0.299414	4.07887e-10	7.16716e-09	-0.224004	5.95491e-07	1.1582e-05	0.317433	7.25137e-11	1.27417e-09	-0.205985	6.69694e-06	0.000105519	-0.523418	4.4297e-40	9.08088e-39
MAPT	0.0283753	0.635619	0.964827	0.501172	1.18252e-20	2.909e-19	0.0310214	0.546561	0.676062	0.472797	8.81727e-19	2.16905e-17	0.00264606	0.958686	0.982654	-0.470151	6.48738e-27	1.13993e-25
ACHE	-0.00469331	0.949671	0.97828	0.325649	7.96894e-08	1.08909e-06	-0.224658	0.000163248	0.00100397	0.330342	2.26033e-06	2.78021e-05	-0.219965	0.00141666	0.0072604	-0.550307	1.7138e-24	2.63497e-23
NPTXR	0.0230634	0.763507	0.964827	-0.222203	0.000609979	0.00682067	0.299147	5.0779e-07	1.1582e-05	-0.245266	0.000504686	0.00517303	0.276084	2.63426e-05	0.00024177	0.52135	3.62083e-24	4.94847e-23
SNAP25	0.0464515	0.556055	0.964827	0.573945	1.22181e-17	2.50472e-16	0.135965	0.0322932	0.0902742	0.527493	2.72958e-14	5.59564e-13	0.0895132	0.173853	0.334123	-0.43798	1.03758e-17	1.27622e-16
BDNF	-0.00424744	0.944622	0.97828	-0.156476	0.00476121	0.0390419	0.158252	0.00398482	0.0175047	-0.152229	0.00358068	0.0275264	0.1625	0.00169177	0.0074317	0.314729	2.2957e-12	2.56701e-11
Aβ38	-0.0453604	0.409096	0.964827	-0.0450403	0.357247	0.618892	0.232969	2.25815e-06	3.47191e-05	0.000320109	0.994645	0.994645	0.278329	6.91434e-09	4.25232e-07	0.278009	1.22004e-11	1.25054e-10
IL7	0.0379001	0.624678	0.964827	-0.150926	0.02942	0.14689	0.171818	0.00783459	0.0267682	-0.188826	0.00505067	0.0365431	0.133918	0.0321757	0.0899456	0.322744	5.62555e-10	5.32263e-09
VEGFA	0.0575969	0.32519	0.964827	0.00383217	0.94246	0.982476	0.265792	2.21024e-07	9.15633e-06	-0.0537647	0.296487	0.607799	0.208195	2.75185e-05	0.00024177	0.26196	1.20999e-09	1.06306e-08
SOD1	0.0156336	0.728148	0.964827	-0.013929	0.723938	0.872984	0.205255	5.10506e-07	1.1582e-05	-0.0295626	0.468399	0.72928	0.189622	6.863e-06	0.000105519	0.219184	1.38877e-09	1.13879e-08
MDH1	-0.0267063	0.527874	0.964827	-0.0519697	0.153763	0.394018	0.150778	2.95858e-05	0.000242603	-0.0252634	0.535139	0.779027	0.177484	1.13764e-05	0.00013993	0.202748	3.21207e-09	2.46928e-08
Aβ40	0.00480902	0.91507	0.97828	-0.034732	0.411427	0.660139	0.179334	3.24823e-05	0.000249707	-0.0395411	0.313532	0.624414	0.174525	1.39686e-05	0.000145732	0.214066	7.17464e-09	5.19106e-08
BACE1	-0.00265695	0.970585	0.978541	0.317255	2.18249e-07	2.68447e-06	0.0350592	0.545977	0.676062	0.319912	1.00995e-06	1.38027e-05	0.0377161	0.546159	0.683798	-0.282196	1.2752e-08	8.71389e-08
VEGFD	0.00347527	0.954419	0.97828	-0.00499985	0.932074	0.982476	-0.269969	2.66016e-06	3.63555e-05	-0.00847512	0.868692	0.921113	-0.273444	4.33655e-08	1.77799e-06	-0.264969	2.11758e-08	1.37085e-07
FABP3	-0.0492561	0.397502	0.964827	-0.11307	0.0235135	0.125746	0.109906	0.0189999	0.0569998	-0.0638136	0.228152	0.543373	0.159162	0.00148022	0.00728267	0.222975	2.75366e-08	1.6935e-07
TARDBP	-0.000517906	0.98672	0.98672	-0.00944113	0.750922	0.888109	0.138068	1.02812e-05	0.000114962	-0.00892322	0.739892	0.866289	0.138586	1.25176e-06	3.07932e-05	0.147509	5.17432e-08	3.03067e-07
KLK6	0.0129315	0.826468	0.964827	-0.0175368	0.732761	0.875045	0.221413	1.53305e-05	0.000143296	-0.0304684	0.565838	0.790887	0.208481	8.15218e-05	0.000626699	0.23895	6.69128e-08	3.74104e-07
SNCA	0.0216577	0.559053	0.964827	0.0209719	0.527089	0.750044	0.175198	6.59136e-07	1.1582e-05	-0.000685787	0.983576	0.991638	0.15354	1.42178e-05	0.000145732	0.154226	8.02404e-07	4.29112e-06
pSNCA-129	-0.00601312	0.866813	0.964827	-0.0139275	0.650581	0.847019	0.125447	0.000121194	0.000786567	-0.00791435	0.807517	0.902951	0.13146	0.000125533	0.000908265	0.139374	1.4103e-06	7.22777e-06
MME	-0.0822257	0.326576	0.964827	-0.156552	0.0324223	0.147702	0.109299	0.11031	0.233934	-0.0743263	0.319822	0.624414	0.191525	0.00627825	0.0228771	0.265851	3.0285e-06	1.49002e-05
CHIT1	-0.0546158	0.480479	0.964827	0.0945367	0.164265	0.406946	-0.13898	0.0285651	0.0817096	0.149152	0.0308853	0.151958	-0.0843637	0.192156	0.363619	-0.233516	1.06293e-05	5.02846e-05
IL5	-0.0140806	0.864524	0.964827	-0.171419	0.0148828	0.0915291	0.077426	0.228534	0.385064	-0.157339	0.0404125	0.177526	0.0915066	0.198875	0.370631	0.248845	1.14819e-05	5.23063e-05
SQSTM1	-0.0493163	0.399463	0.964827	-0.147572	0.00424429	0.0372892	0.0238163	0.631719	0.719458	-0.098256	0.0549	0.22509	0.0731325	0.137538	0.286733	0.171389	2.63692e-05	0.000115836
CRP	0.0253869	0.767122	0.964827	-0.226203	0.00195585	0.0185053	0.0159546	0.812562	0.849593	-0.25159	0.00143311	0.0125909	-0.00943235	0.898056	0.96053	0.242158	3.34111e-05	0.000141709
PGK1	-0.0258832	0.418921	0.964827	-0.00560504	0.840452	0.9484	0.0925187	0.00170512	0.00953317	0.0202781	0.453391	0.714963	0.118402	3.79089e-05	0.000310853	0.0981237	4.32338e-05	0.000175761
CXCL1	-0.026985	0.736959	0.964827	-0.176067	0.0142378	0.0915291	0.0530083	0.420751	0.570281	-0.149082	0.039941	0.177526	0.0799933	0.230031	0.39297	0.229075	4.42974e-05	0.000175761
HBA1	-0.0323825	0.681751	0.964827	0.0554115	0.397782	0.652363	0.269916	1.15462e-05	0.000118349	0.087794	0.225409	0.543373	0.302299	1.12407e-05	0.00013993	0.214505	4.98173e-05	0.000191485
CSF2	-0.0344437	0.599376	0.964827	-0.0797961	0.186806	0.433531	0.118136	0.0433298	0.113395	-0.0453523	0.428784	0.711674	0.15258	0.00572869	0.0220197	0.197932	5.42e-05	0.000202018
IL13	0.0793613	0.322382	0.964827	-0.121937	0.0707921	0.229143	0.0936056	0.137714	0.264669	-0.201299	0.00645287	0.0440946	0.0142443	0.838487	0.920839	0.215543	8.46399e-05	0.000306197
TIMP3	-0.0353134	0.653288	0.964827	-0.0436029	0.529231	0.750044	0.170293	0.00771077	0.0267682	-0.00828953	0.907358	0.932115	0.205606	0.00183856	0.00779804	0.213896	8.88886e-05	0.000308174
HTT	-0.0212992	0.54927	0.964827	-0.00861435	0.778419	0.90326	0.100754	0.00187881	0.00968558	0.0126848	0.687549	0.862342	0.122053	0.000245518	0.0015894	0.109368	9.01974e-05	0.000308174
TAFA5	-0.00955527	0.841083	0.964827	-0.0206388	0.634429	0.841974	0.126421	0.0047829	0.0189773	-0.0110836	0.790464	0.891992	0.135976	0.00163534	0.0074317	0.147059	0.000129867	0.000431718
FLT1	0.0466228	0.531447	0.964827	0.069487	0.282699	0.537013	0.266379	1.63101e-05	0.000143296	0.0228642	0.734213	0.866289	0.219756	0.000666785	0.00372793	0.196892	0.000200557	0.000649172
ARSA	0.0104832	0.799453	0.964827	-0.0422407	0.250601	0.513732	-0.174299	6.00237e-06	7.38291e-05	-0.0527238	0.172456	0.482092	-0.184782	4.54684e-06	9.32103e-05	-0.132058	0.000215179	0.000678641
IL15	0.0537643	0.418713	0.964827	-0.0695547	0.245213	0.511206	0.104932	0.0611557	0.147493	-0.123319	0.0403121	0.177526	0.0511682	0.36383	0.532751	0.174487	0.000307092	0.000944306
VCAM1	-0.0188846	0.763344	0.964827	0.171892	0.00163652	0.0167743	0.0135879	0.788124	0.835683	0.190776	0.00103152	0.00975979	0.0324726	0.550374	0.683798	-0.158304	0.000402892	0.00120868
NPY	-0.0880373	0.165277	0.964827	-0.109181	0.063845	0.218137	0.0656191	0.262999	0.415706	-0.021144	0.708606	0.866289	0.153656	0.00632375	0.0228771	0.1748	0.000625371	0.00183144
NPTX2	-0.0423028	0.533848	0.964827	0.123785	0.0321419	0.147702	-0.040351	0.461485	0.591042	0.166088	0.00847899	0.0548903	0.00195188	0.974211	0.986344	-0.164136	0.00072825	0.00208313
IL17A	0.098863	0.282627	0.964827	0.153295	0.0532818	0.21142	-0.053311	0.460357	0.591042	0.0544315	0.516495	0.773053	-0.152174	0.0487538	0.130157	-0.206605	0.000787475	0.00220135
APOE	-0.0319351	0.691412	0.964827	0.0999421	0.14239	0.372638	-0.0830317	0.186917	0.328546	0.131877	0.0794183	0.296014	-0.0510966	0.468543	0.654353	-0.182974	0.00108957	0.00297816
NRGN	-0.0802635	0.168437	0.964827	-0.0402851	0.418624	0.660139	0.0835641	0.082622	0.191422	0.0399783	0.440133	0.711674	0.163828	0.00109804	0.00587211	0.123849	0.00198272	0.00530163
TREM2	-0.0397855	0.516864	0.964827	0.0125749	0.818584	0.932277	-0.1262	0.0146207	0.0473249	0.0523604	0.348524	0.649521	-0.0864141	0.101558	0.223065	-0.138774	0.00203615	0.00532864
PTN	-0.0296548	0.729407	0.964827	0.097843	0.194463	0.434891	-0.0788741	0.244662	0.404055	0.127498	0.1043	0.346728	-0.0492192	0.489435	0.654353	-0.176717	0.0024679	0.00632398
CST3	0.0599481	0.346818	0.964827	0.013403	0.801885	0.921793	0.148269	0.00353197	0.0161075	-0.0465451	0.4354	0.711674	0.0883212	0.123653	0.262231	0.134866	0.00313269	0.0078637
NEFH	-0.0566355	0.488223	0.964827	0.104968	0.122127	0.349339	-0.0507	0.421915	0.570281	0.161604	0.0308857	0.151958	0.00593558	0.932969	0.966572	-0.155668	0.00393071	0.00966955
TNF	-0.0317301	0.530477	0.964827	-0.02156	0.636615	0.841974	0.0840222	0.0589894	0.145114	0.0101701	0.817214	0.905562	0.115752	0.00686625	0.0234597	0.105582	0.00416044	0.010034
TEK	0.0681846	0.286626	0.964827	-0.00127468	0.981639	0.999445	0.12895	0.0155719	0.0491113	-0.0694593	0.229719	0.543373	0.0607651	0.276549	0.436096	0.130224	0.00440894	0.0104288
PSEN1	0.0509489	0.458948	0.964827	0.0248803	0.689182	0.872984	0.155484	0.00543564	0.0208933	-0.0260686	0.674924	0.860951	0.104535	0.0613595	0.154025	0.130604	0.00599456	0.0139119
CCL4	0.0162197	0.838184	0.964827	-0.0915921	0.184729	0.433531	0.0577992	0.365095	0.526303	-0.107812	0.135411	0.406234	0.0415795	0.536166	0.683798	0.149391	0.0061921	0.0141042
CNTN2	-0.0722231	0.36948	0.964827	-0.0565184	0.413403	0.660139	0.0907361	0.158294	0.299541	0.0157048	0.830152	0.911685	0.162959	0.0177137	0.0518759	0.147254	0.00737231	0.0164872
CCL17	-0.0177566	0.817158	0.964827	-0.0641012	0.34488	0.614327	0.0690879	0.272507	0.415706	-0.0463446	0.499477	0.758465	0.0868445	0.173341	0.334123	0.133189	0.011465	0.0245943
IGFBP7	-0.00583469	0.911447	0.97828	0.032709	0.462623	0.702501	0.127499	0.004334	0.0183821	0.0385437	0.407467	0.711674	0.133334	0.0042906	0.017024	0.0947905	0.011592	0.0245943
VSNL1	-0.179993	0.00821139	0.505	0.109876	0.0683122	0.227092	-0.0176828	0.754665	0.807164	0.289869	4.45386e-06	4.98022e-05	0.16231	0.00651425	0.0228929	-0.127559	0.011617	0.0245943
IL16	0.0809385	0.19952	0.964827	0.0347616	0.530519	0.750044	0.146932	0.0035358	0.0161075	-0.0461768	0.430229	0.711674	0.0659932	0.219831	0.386275	0.11217	0.0117973	0.0245943
CCL3	-0.0653268	0.287918	0.964827	-0.126658	0.0195701	0.114625	-0.0202479	0.683602	0.750741	-0.0613312	0.274673	0.589451	0.0450789	0.383607	0.548716	0.10641	0.0131548	0.0269673
CXCL10	-0.0325638	0.652659	0.964827	0.000300465	0.996196	0.999445	0.121291	0.0365558	0.0977469	0.0328643	0.6191	0.836805	0.153855	0.0121626	0.0373999	0.120991	0.0155526	0.0313602
IL6R	0.0417087	0.561587	0.964827	0.112357	0.0800934	0.246086	0.233973	0.000121502	0.000786567	0.070648	0.273457	0.589451	0.192264	0.0016836	0.0074317	0.121616	0.0193828	0.038453
Oligo-SNCA	0.0125756	0.808726	0.964827	0.0299094	0.510721	0.747842	0.116844	0.00742506	0.0267682	0.0173338	0.716273	0.866289	0.104269	0.0232629	0.0665428	0.0869351	0.0238686	0.0466007
IL2	0.0532729	0.445607	0.964827	-0.0240037	0.697826	0.872984	0.0872008	0.135322	0.264669	-0.0772765	0.222142	0.543373	0.0339279	0.571416	0.684871	0.111204	0.0272847	0.0524378
SLIT2	0.0622579	0.320244	0.964827	0.0524237	0.323061	0.601039	0.150871	0.00349645	0.0161075	-0.00983413	0.86493	0.921113	0.0886133	0.117064	0.252613	0.0984475	0.0312042	0.059048
ENO2	-0.00302566	0.947132	0.97828	-0.0214387	0.621585	0.840882	0.0716079	0.123937	0.254071	-0.018413	0.663932	0.860951	0.0746336	0.101415	0.223065	0.0930466	0.0318894	0.0594302
YWHAZ	0.108223	0.107773	0.964827	0.0601372	0.327395	0.601039	-0.0425905	0.458068	0.591042	-0.0480855	0.425268	0.711674	-0.150813	0.00731117	0.0243047	-0.102728	0.0361395	0.0663457
CRH	0.0525939	0.535138	0.964827	0.0855951	0.23594	0.500355	-0.0298265	0.660407	0.731803	0.0330013	0.664496	0.860951	-0.0824204	0.252261	0.408265	-0.115422	0.0415251	0.0751116
IL9	0.159281	0.0187338	0.768086	-0.00465726	0.939499	0.982476	0.0989938	0.0840387	0.191422	-0.163938	0.00904584	0.0556319	-0.0602874	0.305556	0.469793	0.103651	0.0435198	0.0775788
GOT1	-0.103255	0.127593	0.964827	0.0834223	0.165425	0.406946	0.177951	0.00188987	0.00968558	0.186677	0.00191003	0.0156623	0.281206	9.11422e-07	2.80262e-05	0.0945291	0.048966	0.0860403
IFNG	-0.0388512	0.641879	0.964827	-0.0766398	0.283788	0.537013	0.0297088	0.654362	0.731803	-0.0377886	0.614321	0.836805	0.06856	0.328067	0.493435	0.106349	0.0540752	0.0936796
AGRN	0.0375429	0.44094	0.964827	0.0119144	0.773651	0.90326	0.0806004	0.0518108	0.130056	-0.0256285	0.561036	0.790887	0.0430575	0.328957	0.493435	0.068686	0.0556418	0.0950547
CCL2	-0.0244963	0.720706	0.964827	-0.14158	0.0233974	0.125746	-0.240017	5.36598e-05	0.000388244	-0.117084	0.0598987	0.237662	-0.215521	0.000270996	0.00166663	-0.0984371	0.0585725	0.0986906
CCL13	-0.0802884	0.272738	0.964827	-0.139899	0.0298557	0.14689	-0.0443565	0.466106	0.591042	-0.0596108	0.367796	0.675208	0.0359319	0.566839	0.684871	0.0955427	0.0672692	0.111812
POSTN	-0.0917039	0.197256	0.964827	0.00283428	0.962932	0.9953	0.0929461	0.118221	0.246461	0.0945382	0.133537	0.406234	0.18465	0.00270848	0.0111048	0.0901119	0.068787	0.112811
pTDP43-409	0.0407747	0.531997	0.964827	0.0663114	0.260245	0.521078	-0.0191732	0.715406	0.778717	0.0255367	0.678961	0.860951	-0.0599479	0.281845	0.438823	-0.0854846	0.0756526	0.122438
GDF15	-0.0839732	0.233387	0.964827	-0.0231075	0.708487	0.872984	0.0634238	0.267487	0.415706	0.0608657	0.342389	0.647905	0.147397	0.0135154	0.0405461	0.0865314	0.0783033	0.125082
CXCL8	-0.0216097	0.767567	0.964827	-0.177	0.00712686	0.0547878	-0.0908205	0.137667	0.264669	-0.155391	0.0144595	0.0846915	-0.0692108	0.23887	0.397041	0.0861798	0.080671	0.125751
ICAM1	0.0607355	0.355365	0.964827	0.0534574	0.339665	0.614327	0.134415	0.0111328	0.0370089	-0.00727815	0.904294	0.932115	0.0736798	0.201889	0.370633	0.080958	0.0807669	0.125751
SFTPD	-0.015127	0.843752	0.964827	0.124427	0.0635404	0.218137	0.0306522	0.623491	0.719458	0.139554	0.0479867	0.20353	0.0457792	0.489195	0.654353	-0.0937753	0.0862804	0.132656
TREM1	-0.0164007	0.774027	0.964827	-0.0372979	0.470366	0.705549	0.0283324	0.560761	0.682907	-0.0208972	0.673461	0.860951	0.0447331	0.335998	0.497925	0.0656303	0.0974644	0.146636
CCL22	-0.203861	0.00519582	0.505	-0.158901	0.00801294	0.057976	-0.0793082	0.168121	0.312364	0.0449595	0.493992	0.758465	0.124553	0.0500588	0.130157	0.0795932	0.0977571	0.146636
S100B	0.0711213	0.366837	0.964827	-0.00887019	0.895925	0.977706	0.0729159	0.250555	0.405503	-0.0799915	0.254788	0.584437	0.00179457	0.978325	0.986344	0.0817861	0.118838	0.17611
CD63	-0.0576904	0.413435	0.964827	-0.0228776	0.710677	0.872984	0.0527483	0.367984	0.526303	0.0348128	0.582832	0.805487	0.110439	0.0674287	0.163912	0.075626	0.12846	0.188102
REST	0.0947418	0.183648	0.964827	0.0932165	0.136123	0.372638	0.163968	0.00456656	0.0187229	-0.00152528	0.980749	0.991638	0.0692266	0.236932	0.397041	0.0707519	0.136738	0.195654
IL4	0.102404	0.182302	0.964827	0.009143	0.892922	0.977706	0.0862963	0.172689	0.312364	-0.0932608	0.168166	0.481032	-0.0161075	0.79825	0.892589	0.0771533	0.136799	0.195654
UCHL1	-0.0263594	0.744564	0.964827	0.0854464	0.227564	0.491059	0.00515434	0.936403	0.951881	0.111806	0.128598	0.40558	0.0315137	0.641152	0.743978	-0.080292	0.145369	0.205521
FCN2	-0.0325732	0.689018	0.964827	-0.0765459	0.27616	0.537013	-0.00275064	0.966582	0.966582	-0.0439727	0.550517	0.787367	0.0298226	0.666713	0.766409	0.0737953	0.185816	0.259721
RUVBL2	-0.0488533	0.289418	0.964827	0.0194036	0.654303	0.847019	-0.0246527	0.549644	0.676062	0.0682569	0.0971211	0.341311	0.0242006	0.533839	0.683798	-0.0440563	0.21531	0.295808
CX3CL1	0.0266128	0.673225	0.964827	0.00663102	0.906167	0.977706	-0.0487331	0.351435	0.514602	-0.0199817	0.726649	0.866289	-0.0753458	0.157241	0.322344	-0.0553641	0.218023	0.295808
SNCB	-0.00359293	0.965758	0.978541	0.0570492	0.437934	0.681847	-0.0147244	0.8286	0.849593	0.0606422	0.425335	0.711674	-0.0111315	0.874949	0.952378	-0.0717736	0.21885	0.295808
CALB2	0.0658543	0.353615	0.964827	0.117077	0.0564858	0.217117	0.0610218	0.267111	0.415706	0.0512225	0.433138	0.711674	-0.00483242	0.935139	0.966572	-0.0560549	0.237713	0.317811
KDR	0.0513482	0.558221	0.964827	0.0367587	0.622116	0.840882	0.0933441	0.171478	0.312364	-0.0145894	0.856065	0.921113	0.041996	0.57351	0.684871	0.0565854	0.334475	0.442371
SMOC1	0.103759	0.157041	0.964827	0.113298	0.0820286	0.246086	0.0652382	0.277315	0.415973	0.00953925	0.88533	0.930732	-0.0385204	0.528608	0.683798	-0.0480596	0.346408	0.453278
SFRP1	-0.0137356	0.870698	0.964827	0.0877507	0.222999	0.489801	0.0377234	0.577966	0.684295	0.101486	0.183599	0.501836	0.051459	0.477018	0.654353	-0.0500274	0.38391	0.497063
PGF	-0.0643452	0.352227	0.964827	0.0516405	0.391876	0.651361	0.0916051	0.104865	0.226288	0.115986	0.0632149	0.242982	0.15595	0.00794209	0.0257073	0.0399646	0.405156	0.519106
IL1B	0.126503	0.0814041	0.964827	0.0553338	0.387813	0.651361	0.0965153	0.0971015	0.213276	-0.0711692	0.282745	0.589451	-0.0299877	0.620522	0.726898	0.0411815	0.410523	0.52056
BASP1	0.0600873	0.498422	0.964827	-0.0325944	0.661088	0.847019	-0.0794611	0.246375	0.404055	-0.0926817	0.256582	0.584437	-0.139548	0.0679633	0.163912	-0.0468667	0.427892	0.537049
MSLN	0.0744632	0.307205	0.964827	-0.00967413	0.879014	0.977706	0.0294393	0.613452	0.718616	-0.0841373	0.220466	0.543373	-0.0450238	0.480482	0.654353	0.0391135	0.459288	0.568967
GDNF	0.114582	0.194386	0.964827	0.027197	0.723262	0.872984	-0.0162376	0.819889	0.849593	-0.0873847	0.267322	0.589451	-0.130819	0.0748457	0.173699	-0.0434347	0.462575	0.568967
IGF1R	0.0083561	0.883311	0.970065	0.0643073	0.191891	0.434891	0.0359964	0.436726	0.583883	0.0559512	0.2797	0.589451	0.0276403	0.572047	0.684871	-0.0283108	0.476305	0.580055
IL33	-0.0324103	0.58374	0.964827	3.54096e-05	0.999445	0.999445	0.0273853	0.578591	0.684295	0.0324457	0.538352	0.779027	0.0597955	0.242471	0.397653	0.0273499	0.508683	0.613412
S100A12	0.0389343	0.589199	0.964827	0.0884704	0.172624	0.416329	0.0574978	0.318108	0.471413	0.0495361	0.445519	0.711674	0.0185634	0.7475	0.843509	-0.0309727	0.52149	0.62275
IL12p70	0.00627902	0.931844	0.97828	0.121222	0.0532846	0.21142	0.0883773	0.130531	0.263201	0.114943	0.096041	0.341311	0.0820983	0.207993	0.373275	-0.032845	0.534484	0.63213
NGF	0.0526858	0.46829	0.964827	0.0724444	0.262657	0.521078	0.0446287	0.458131	0.591042	0.0197586	0.755303	0.868245	-0.00805716	0.89097	0.96053	-0.0278157	0.566981	0.661937
SAA1	0.00718247	0.920844	0.97828	-0.000254701	0.996881	0.999445	-0.0290645	0.626879	0.719458	-0.00743717	0.90938	0.932115	-0.036247	0.545653	0.683798	-0.0288098	0.573523	0.661937
PARK7	0.023162	0.672548	0.964827	0.00364	0.942538	0.982476	0.0279902	0.570477	0.684295	-0.019522	0.69408	0.862342	0.00482826	0.920616	0.966572	0.0243502	0.575831	0.661937
IL6	0.0618834	0.424979	0.964827	-0.0496304	0.457868	0.702501	-0.0208028	0.731299	0.789033	-0.111514	0.119814	0.387819	-0.0826862	0.209398	0.373275	0.0288276	0.585386	0.66669
CCL26	-0.0314915	0.641724	0.964827	-0.109449	0.0624809	0.218137	-0.135785	0.0177015	0.0544321	-0.0779579	0.21126	0.543373	-0.104293	0.0870389	0.198255	-0.0263352	0.604521	0.682165
PRDX6	0.00944363	0.855306	0.964827	-0.037744	0.391543	0.651361	-0.0554753	0.186977	0.328546	-0.0471877	0.331297	0.636711	-0.064919	0.164993	0.332691	-0.0177313	0.640849	0.716586
IL10	0.0711256	0.29199	0.964827	0.0911075	0.142117	0.372638	0.0707594	0.205946	0.351825	0.0199819	0.746558	0.866289	-0.000366208	0.994753	0.994753	-0.0203481	0.677687	0.750951
PDGFRB	-0.0572726	0.481766	0.964827	0.104233	0.138983	0.372638	0.0825278	0.205246	0.351825	0.161506	0.0303106	0.151958	0.1398	0.0445155	0.121676	-0.0217056	0.700118	0.76888
FOLR1	0.017386	0.766635	0.964827	0.0964914	0.0588088	0.218137	0.0803763	0.0924571	0.206768	0.0791054	0.150985	0.442171	0.0629903	0.226171	0.391818	-0.0161151	0.710467	0.773341
PDLIM5	-0.0914383	0.274188	0.964827	-0.118176	0.10742	0.314588	-0.135928	0.044268	0.113437	-0.0267372	0.729209	0.866289	-0.0444901	0.535019	0.683798	-0.0177529	0.76538	0.825805
IL18	0.00864647	0.839517	0.964827	-0.0814956	0.0375941	0.165145	-0.0911172	0.019645	0.0575317	-0.090142	0.0179073	0.100118	-0.0997637	0.0085339	0.0269146	-0.00962169	0.776804	0.830842
VGF	-0.139863	0.114287	0.964827	-0.00978109	0.899428	0.977706	0.00490397	0.945196	0.952943	0.130082	0.103766	0.346728	0.144767	0.0507928	0.130157	0.0146851	0.80767	0.856408
NPTX1	0.0563853	0.45674	0.964827	0.0378342	0.571431	0.792699	0.050097	0.418508	0.570281	-0.018551	0.788935	0.891992	-0.00628828	0.922406	0.966572	0.0122628	0.819772	0.861812
CHI3L1	0.0460698	0.535077	0.964827	0.0347396	0.573579	0.792699	0.0253293	0.66001	0.731803	-0.0113302	0.865514	0.921113	-0.0207405	0.742362	0.843509	-0.00941033	0.843583	0.879328
GDI1	0.110447	0.0983555	0.964827	0.146977	0.0147377	0.0915291	0.153783	0.00770078	0.0267682	0.0365299	0.521653	0.773053	0.0433355	0.424763	0.600527	0.00680562	0.882349	0.912007
CD40LG	-0.0988969	0.115481	0.964827	-0.0502771	0.349617	0.614327	-0.0536942	0.273758	0.415706	0.0486198	0.388191	0.702169	0.0452027	0.383655	0.548716	-0.00341711	0.932631	0.955947
CCL11	-0.120385	0.0557939	0.964827	-0.0954871	0.0802238	0.246086	-0.0926742	0.0793543	0.187703	0.0248981	0.652896	0.860951	0.027711	0.605332	0.715921	0.00281287	0.948457	0.964134
ANXA5	0.0124864	0.798067	0.964827	-0.0300213	0.4796	0.710732	-0.0312989	0.416184	0.570281	-0.0425077	0.319249	0.624414	-0.0437853	0.258243	0.412518	-0.0012776	0.96643	0.974352
FGF2	0.0342178	0.60648	0.964827	0.111128	0.0501821	0.21142	0.11079	0.0360239	0.0977469	0.0769104	0.194396	0.519797	0.0765726	0.168007	0.333304	-0.00033781	0.993804	0.993804

[truncated: 17 more sheets: Table S5, Table S6, Table S7, Table S8, ST6, ST7, ST8, ST9, ST10, ST11, ST12, ST13, ST14, ST15, ST16, ST17, ST18]
